# Supplementary material for: ECM–Receptor Regulatory Network and Its Prognostic Role in Colorectal Cancer
Source: Front Genet. 2021 Dec 6;12:782699. doi: 10.3389/fgene.2021.782699 (PMC8685507; doi:10.3389/fgene.2021.782699)
Supplement: Supplementary file 1 [file Table2.XLSX]

## Sheet: Table S2
	Total number of edges	Total number of TF targets	Number of edges in the ECM set	Number of TF targets in the ECM set	p-value	FDR
ERG	460594	2099	1852	32	3.66e-10	1.72e-07
TAL1	460594	1604	1852	26	4.62e-09	7.22e-07
AR	460594	1700	1852	27	3.6e-09	8.44e-07
EGR2	460594	1184	1852	21	3.04e-08	3.57e-06
FLI1	460594	2856	1852	33	1.39e-07	1.09e-05
ESR1	460594	2428	1852	30	1.27e-07	1.19e-05
PGR	460594	2360	1852	29	2.27e-07	1.52e-05
SNAI2	460594	1297	1852	20	5.71e-07	3.35e-05
NR3C1	460594	2828	1852	30	2.75e-06	0.000129173
RUNX2	460594	1563	1852	21	2.61e-06	0.000135806
PPARG	460594	463	1852	11	3.86e-06	0.000139244
ZNF467	460594	996	1852	16	4.47e-06	0.000139756
NR2F2	460594	662	1852	13	4.2e-06	0.000140566
hsa-miR-148a-3p|-1	460594	26	1852	4	3.63e-06	0.000141856
TWIST1	460594	550	1852	12	3.39e-06	0.000144422
SPI1	460594	2496	1852	27	5.99e-06	0.000175646
ZNF366	460594	806	1852	14	7.3e-06	0.000201328
MITF	460594	2170	1852	24	1.35e-05	0.000350972
FGFR1	460594	1309	1852	17	3.42e-05	0.000844265
TCF7L1	460594	1767	1852	20	4.96e-05	0.0011635
TCF4	460594	2379	1852	24	5.64e-05	0.00126008
TRPS1	460594	2558	1852	25	6.57e-05	0.00134003
HAND2	460594	420	1852	9	6.36e-05	0.00135586
GLIS3	460594	457	1852	9	0.000120094	0.00234684
ZEB1	460594	2840	1852	26	0.000133228	0.00249936
hsa-miR-29b-3p|0	460594	65	1852	4	0.000145103	0.00261743
EZH2	460594	874	1852	12	0.000283234	0.00491987
IKZF1	460594	1766	1852	18	0.000400367	0.00647491
PBX3	460594	656	1852	10	0.000398823	0.00668029
hsa-miR-32-5p|0	460594	9	1852	2	0.000570915	0.0089253
ETS1	460594	3141	1852	26	0.000597327	0.00903698
EBF3	460594	836	1852	11	0.000706145	0.0103494
SSU72	460594	483	1852	8	0.000874097	0.0124228
MYOCD	460594	131	1852	4	0.00203655	0.0280924
ZNF394	460594	17	1852	2	0.00211118	0.0282898
LYL1	460594	1588	1852	15	0.00240878	0.031381
NFATC1	460594	1767	1852	16	0.0026614	0.0337351
GLIS2	460594	713	1852	9	0.00274723	0.0339066
MAF	460594	2150	1852	18	0.00341583	0.0410775
HDAC1	460594	610	1852	8	0.00368665	0.0421716
OGG1	460594	744	1852	9	0.00362322	0.0424822
BCL6	460594	1357	1852	13	0.00403282	0.0429862
LAMB3	460594	1	1852	1	0.0040209	0.0438558
SOX17	460594	161	1852	4	0.00426402	0.0444405
MAFB	460594	618	1852	8	0.00398256	0.0444719
MSC	460594	499	1852	7	0.00448827	0.0457608
ETV1	460594	1075	1852	11	0.00486032	0.0484998
HEY1	460594	271	1852	5	0.00509637	0.0487795
RUNX1	460594	1082	1852	11	0.00509377	0.0497704
LMO2	460594	560	1852	7	0.0082184	0.0770886
EBF1	460594	1526	1852	13	0.0101905	0.0937128
RUNX1T1	460594	2246	1852	17	0.0111036	0.0964369
hsa-miR-148a-3p|0	460594	39	1852	2	0.0108494	0.0969212
ZNF600	460594	39	1852	2	0.0108494	0.0969212
FOXP3	460594	747	1852	8	0.0117389	0.0983134
POU2F2	460594	2078	1852	16	0.0116326	0.0991941
ELF3	460594	338	1852	5	0.0124694	0.102599
PPARD	460594	131	1852	3	0.0162363	0.13129
ELK3	460594	1462	1852	12	0.017119	0.136081
ZNF823	460594	383	1852	5	0.0202224	0.152973
RBFOX2	460594	1174	1852	10	0.0223866	0.154401
RUNX3	460594	675	1852	7	0.020753	0.154494
hsa-miR-196a-5p|0	460594	5	1852	1	0.0199435	0.154604
hsa-miR-425-5p|0	460594	5	1852	1	0.0199435	0.154604
MEIS1	460594	528	1852	6	0.0211051	0.154661
PRDM1	460594	532	1852	6	0.0217987	0.154903
MTA3	460594	56	1852	2	0.0215582	0.155551
NR2F1	460594	57	1852	2	0.0222834	0.155984
SNAI1	460594	6	1852	1	0.0238843	0.162344
BACH2	460594	406	1852	5	0.0251815	0.168716
HIC1	460594	706	1852	7	0.0256502	0.169436
MYCN	460594	7	1852	1	0.0278092	0.181146
TWIST2	460594	8	1852	1	0.0317183	0.203779
CBX6	460594	173	1852	3	0.0332635	0.210819
TFAP4	460594	1085	1852	9	0.03375	0.21105
hsa-miR-16-5p|0	460594	84	1852	2	0.0453486	0.279849
GLI1	460594	12	1852	1	0.0471984	0.287481
NFE2L1	460594	650	1852	6	0.0495592	0.297991
GATA6	460594	210	1852	3	0.053618	0.314335
SMAD3	460594	209	1852	3	0.0530046	0.314673
CEBPG	460594	354	1852	4	0.0559611	0.324021
TEAD3	460594	215	1852	3	0.056736	0.324502
hsa-miR-19a-3p|0	460594	96	1852	2	0.0574971	0.324893
GLI3	460594	97	1852	2	0.0585554	0.326934
hsa-miR-30e-5p|+1	460594	105	1852	2	0.0672583	0.35049
hsa-miR-199a-3p|0	460594	17	1852	1	0.0662011	0.352822
hsa-miR-200b-3p|+1	460594	17	1852	1	0.0662011	0.352822
BCL6B	460594	17	1852	1	0.0662011	0.352822
ME3	460594	540	1852	5	0.0689247	0.355227
hsa-miR-199b-3p|0	460594	18	1852	1	0.069956	0.356623
CDK2	460594	229	1852	3	0.0659097	0.359438
KLF12	460594	374	1852	4	0.0656656	0.362319
SRSF3	460594	901	1852	7	0.0745767	0.36245
GATA3	460594	901	1852	7	0.0745767	0.36245
ZBED1	460594	19	1852	1	0.0736957	0.367695
hsa-miR-194-5p|-1	460594	19	1852	1	0.0736957	0.367695
ZNF549	460594	19	1852	1	0.0736957	0.367695
hsa-miR-96-5p|0	460594	20	1852	1	0.0774204	0.368631
PBXIP1	460594	20	1852	1	0.0774204	0.368631
SCML2	460594	249	1852	3	0.0801018	0.375677
hsa-miR-30b-5p|0	460594	21	1852	1	0.0811302	0.376733
hsa-miR-335-3p|-1	460594	119	1852	2	0.0834187	0.383562
ZEB2	460594	1708	1852	11	0.0885838	0.403357
MEF2A	460594	943	1852	7	0.0894931	0.403579
MYB	460594	587	1852	5	0.0904206	0.403879
NFIC	460594	766	1852	6	0.0916175	0.405364
KLF9	460594	1341	1852	9	0.0959739	0.420671
HDAC2	460594	1353	1852	9	0.0999061	0.429871
ZNF140	460594	26	1852	1	0.0994565	0.431899
TBP	460594	277	1852	3	0.101957	0.434709
hsa-miR-203a-3p|+1	460594	27	1852	1	0.103078	0.435527
KDM5C	460594	288	1852	3	0.111125	0.461218
MYH11	460594	287	1852	3	0.110279	0.461792
SRF	460594	827	1852	6	0.119589	0.491992
ZNF512B	460594	32	1852	1	0.120967	0.493333
hsa-miR-200b-3p|0	460594	34	1852	1	0.128022	0.508833
hsa-let-7g-3p|0	460594	34	1852	1	0.128022	0.508833
hsa-miR-142-3p|+1	460594	34	1852	1	0.128022	0.508833
HINFP	460594	307	1852	3	0.127661	0.516145
PBX4	460594	158	1852	2	0.133387	0.521322
hsa-miR-7-1-3p|0	460594	36	1852	1	0.135021	0.523344
NFKB2	460594	1259	1852	8	0.139257	0.530989
SPIB	460594	162	1852	2	0.138834	0.533715
GREB1	460594	39	1852	1	0.145413	0.545591
ZNF687	460594	326	1852	3	0.145005	0.548448
hsa-miR-335-3p|0	460594	41	1852	1	0.152273	0.566793
hsa-miR-92a-3p|+2	460594	44	1852	1	0.162458	0.599945
hsa-miR-3607-3p|0	460594	45	1852	1	0.165826	0.605234
TET1	460594	45	1852	1	0.165826	0.605234
GABPB1	460594	727	1852	5	0.171505	0.618736
YBX1	460594	355	1852	3	0.172829	0.618755
RAD51	460594	361	1852	3	0.178765	0.635156
ZNF121	460594	199	1852	2	0.191103	0.673891
ZNF92	460594	200	1852	2	0.192552	0.673934
MECP2	460594	208	1852	2	0.204194	0.68405
FOXO1	460594	386	1852	3	0.204052	0.688493
CBX7	460594	56	1852	1	0.201993	0.691493
CENPA	460594	978	1852	6	0.203895	0.692947
EP300	460594	1840	1852	10	0.211368	0.693229
HEYL	460594	206	1852	2	0.201276	0.694107
CREBBP	460594	1839	1852	10	0.210917	0.69662
hsa-miR-429|0	460594	60	1852	1	0.214752	0.697015
HMGA1	460594	60	1852	1	0.214752	0.697015
ETV4	460594	383	1852	3	0.200974	0.698199
hsa-miR-106b-5p|0	460594	61	1852	1	0.21791	0.699998
SKI	460594	784	1852	5	0.21053	0.700273
CDX2	460594	1016	1852	6	0.227872	0.727019
BCL11A	460594	613	1852	4	0.234623	0.733587
ORC2	460594	816	1852	5	0.233583	0.735238
ASCL2	460594	1024	1852	6	0.233032	0.738458
MED26	460594	617	1852	4	0.238049	0.739371
ID1	460594	69	1852	1	0.24272	0.744023
MXD3	460594	828	1852	5	0.242406	0.747951
CBFA2T3	460594	70	1852	1	0.245765	0.748466
TBX2	460594	431	1852	3	0.251337	0.750809
NCOR2	460594	1270	1852	7	0.2531	0.751292
hsa-miR-19b-3p|0	460594	73	1852	1	0.254828	0.751662
TAF7	460594	430	1852	3	0.250267	0.752407
IRF4	460594	838	1852	5	0.249826	0.755924
ZFP69B	460594	75	1852	1	0.260809	0.759749
FANCD2	460594	246	1852	2	0.260236	0.762817
MEF2D	460594	76	1852	1	0.263782	0.763665
NELFE	460594	1962	1852	10	0.269136	0.764998
ZNF680	460594	77	1852	1	0.266743	0.767499
PROX1	460594	252	1852	2	0.269131	0.76965
SP5	460594	79	1852	1	0.272629	0.770258
LMNA	460594	660	1852	4	0.275539	0.773819
ZBTB7A	460594	458	1852	3	0.280426	0.782857
DTL	460594	269	1852	2	0.294304	0.816737
DDX5	460594	95	1852	1	0.318047	0.847522
ZNF281	460594	492	1852	3	0.317429	0.85071
HEXIM1	460594	279	1852	2	0.309058	0.852636
AGO1	460594	284	1852	2	0.316412	0.852857
NR1H2	460594	705	1852	4	0.315695	0.855844
SMARCA4	460594	1386	1852	7	0.325224	0.85691
TRIM24	460594	714	1852	4	0.323794	0.857963
ZBED5	460594	94	1852	1	0.315293	0.859723
WRNIP1	460594	99	1852	1	0.328951	0.861889
ERCC2	460594	294	1852	2	0.331063	0.862602
FANCL	460594	283	1852	2	0.314942	0.863789
MEF2C	460594	297	1852	2	0.335441	0.869181
FXR2	460594	107	1852	1	0.35024	0.897611
ZNF592	460594	108	1852	1	0.352854	0.899393
RXRA	460594	522	1852	3	0.350142	0.902288
SMARCA2	460594	990	1852	5	0.367377	0.93135
NR2C1	460594	118	1852	1	0.378415	0.954175
SP140	460594	779	1852	4	0.382459	0.959216
ZNF444	460594	338	1852	2	0.394251	0.968083
HNRNPK	460594	795	1852	4	0.396851	0.969391
ADNP	460594	124	1852	1	0.393265	0.970743
SUPT5H	460594	1251	1852	6	0.389344	0.97129
GTF3C5	460594	561	1852	3	0.392365	0.973646
ZNF341	460594	802	1852	4	0.403131	0.979628
BHLHE40	460594	129	1852	1	0.405369	0.979989
XRCC5	460594	812	1852	4	0.41208	0.991105
PKNOX1	460594	133	1852	1	0.414877	0.992743
MAFF	460594	134	1852	1	0.417231	0.993306
MEIS2	460594	821	1852	4	0.420109	0.995108
SMC3	460594	1697	1852	1	0.99894	0.99894
BCLAF1	460594	2120	1852	2	0.998163	1
ATF2	460594	1502	1852	1	0.997669	1
CREB1	460594	2958	1852	4	0.997601	1
HDGF	460594	138	1852	1	0.42655	1
SUMO2	460594	1457	1852	1	0.997204	1
NIPBL	460594	1961	1852	2	0.99674	1
HCFC1	460594	1414	1852	1	0.996673	1
CXXC1	460594	1385	1852	1	0.99626	1
SMARCE1	460594	365	1852	2	0.431662	1
USF2	460594	1378	1852	1	0.996152	1
TCF7L2	460594	372	1852	2	0.44116	1
GABPA	460594	2792	1852	4	0.995986	1
SUZ12	460594	2265	1852	3	0.994427	1
LEF1	460594	142	1852	1	0.435721	1
ZBTB25	460594	144	1852	1	0.440251	1
MBD4	460594	1265	1852	1	0.993926	1
JMJD1C	460594	2213	1852	3	0.993402	1
KDM4B	460594	843	1852	4	0.43962	1
SMAD5	460594	1762	1852	2	0.993368	1
EOMES	460594	147	1852	1	0.446978	1
ZFHX2	460594	148	1852	1	0.449202	1
EED	460594	864	1852	4	0.458061	1
ZHX1	460594	1232	1852	1	0.99306	1
PAX5	460594	150	1852	1	0.453624	1
HDAC8	460594	150	1852	1	0.453624	1
ARID4B	460594	2177	1852	3	0.992588	1
CCNT2	460594	1201	1852	1	0.992134	1
NFKB1	460594	152	1852	1	0.458011	1
TET2	460594	1701	1852	2	0.991771	1
SP4	460594	1671	1852	2	0.990853	1
ELF1	460594	1626	1852	2	0.989286	1
NCOR1	460594	1114	1852	1	0.988821	1
TEAD1	460594	1847	1852	8	0.464835	1
EHMT2	460594	1105	1852	1	0.988408	1
REL	460594	1597	1852	2	0.988141	1
PATZ1	460594	159	1852	1	0.473088	1
KDM6B	460594	1120	1852	5	0.46885	1
RING1	460594	395	1852	2	0.471732	1
CDK9	460594	1595	1852	2	0.988057	1
CHD1	460594	1555	1852	2	0.986267	1
SP1	460594	1550	1852	2	0.986026	1
TAF3	460594	1056	1852	1	0.985871	1
SMARCB1	460594	1046	1852	1	0.985289	1
ZKSCAN8	460594	998	1852	1	0.982142	1
TARDBP	460594	1033	1852	1	0.984496	1
ZBTB11	460594	1470	1852	2	0.981553	1
E4F1	460594	1449	1852	2	0.980165	1
ZNF770	460594	940	1852	1	0.97743	1
GMEB2	460594	968	1852	1	0.979843	1
INO80	460594	403	1852	2	0.482128	1
CLOCK	460594	936	1852	1	0.977063	1
TCF25	460594	165	1852	1	0.485677	1
ATF7	460594	928	1852	1	0.97631	1
ZKSCAN1	460594	1385	1852	2	0.975283	1
CASZ1	460594	169	1852	1	0.493902	1
ZNF644	460594	908	1852	1	0.974318	1
REST	460594	2505	1852	5	0.972605	1
RARA	460594	1151	1852	5	0.492399	1
ZBTB17	460594	1315	1852	2	0.968613	1
BMI1	460594	1349	1852	2	0.972045	1
THAP11	460594	1349	1852	2	0.972045	1
EP400	460594	1304	1852	2	0.967418	1
PRPF4	460594	168	1852	1	0.491858	1
HNRNPLL	460594	1408	1852	6	0.498922	1
DEK	460594	1300	1852	2	0.966973	1
SP3	460594	1287	1852	2	0.965485	1
RFX1	460594	1278	1852	2	0.964418	1
AFF4	460594	2387	1852	5	0.962771	1
CBFB	460594	1255	1852	2	0.961543	1
PALB2	460594	174	1852	1	0.503999	1
FUS	460594	424	1852	2	0.508802	1
CHD2	460594	1644	1852	3	0.960851	1
BRD3	460594	428	1852	2	0.51378	1
RBM22	460594	178	1852	1	0.511932	1
GLI2	460594	423	1852	2	0.507553	1
CHD7	460594	801	1852	1	0.960444	1
NOTCH3	460594	183	1852	1	0.521669	1
APC	460594	431	1852	2	0.517492	1
RAD21	460594	1242	1852	2	0.959821	1
MTA2	460594	685	1852	3	0.520087	1
STAG2	460594	441	1852	2	0.529726	1
STAT2	460594	791	1852	1	0.958815	1
MYNN	460594	946	1852	4	0.527785	1
FOXN3	460594	190	1852	1	0.534977	1
CPSF3	460594	438	1852	2	0.526078	1
IKZF5	460594	1230	1852	2	0.958166	1
RNF2	460594	781	1852	1	0.957119	1
CTBP1	460594	954	1852	4	0.534356	1
ZNF574	460594	1214	1852	2	0.955858	1
CDK8	460594	771	1852	1	0.955353	1
EZH1	460594	726	1852	1	0.946462	1
CREM	460594	770	1852	1	0.955172	1
ZBTB40	460594	724	1852	1	0.946028	1
PHF5A	460594	1196	1852	2	0.953115	1
MED1	460594	1527	1852	3	0.944606	1
MXD4	460594	754	1852	1	0.952182	1
PRDM6	460594	203	1852	1	0.558716	1
NELFA	460594	1141	1852	2	0.943688	1
RFXANK	460594	710	1852	1	0.942891	1
BACH1	460594	1125	1852	2	0.940623	1
MBD1	460594	209	1852	1	0.56926	1
SMAD1	460594	995	1852	4	0.567289	1
PDHX	460594	202	1852	1	0.556934	1
STAT5A	460594	202	1852	1	0.556934	1
RELB	460594	1264	1852	5	0.574478	1
AHR	460594	1122	1852	2	0.940031	1
SSRP1	460594	718	1852	3	0.551599	1
HIF1A	460594	2547	1852	10	0.572586	1
MAZ	460594	1431	1852	3	0.926807	1
SLC30A9	460594	636	1852	1	0.92302	1
PEX2	460594	1009	1852	4	0.578235	1
AFF1	460594	1855	1852	4	0.939945	1
SMAD2	460594	1058	1852	2	0.925982	1
PBX2	460594	201	1852	1	0.555144	1
RNGTT	460594	662	1852	1	0.930687	1
MNT	460594	1511	1852	6	0.567005	1
ZFP91	460594	198	1852	1	0.549732	1
POU5F1	460594	198	1852	1	0.549732	1
PRMT1	460594	2092	1852	5	0.922511	1
TFDP1	460594	207	1852	1	0.565774	1
RCOR1	460594	693	1852	1	0.938836	1
SON	460594	693	1852	1	0.938836	1
ARID2	460594	1752	1852	4	0.921334	1
BRD7	460594	630	1852	1	0.921134	1
TFE3	460594	457	1852	2	0.548857	1
GATAD1	460594	692	1852	1	0.938589	1
MYRF	460594	218	1852	1	0.584607	1
CNOT3	460594	1310	1852	5	0.605827	1
DIDO1	460594	514	1852	1	0.874074	1
ERCC6	460594	629	1852	1	0.920815	1
FOXP1	460594	629	1852	1	0.920815	1
CHD8	460594	1044	1852	4	0.60489	1
LDB1	460594	513	1852	1	0.873565	1
HBP1	460594	602	1852	1	0.911703	1
SIN3B	460594	1649	1852	4	0.897702	1
PML	460594	1039	1852	4	0.601146	1
BRD4	460594	1268	1852	3	0.884235	1
ZNF24	460594	889	1852	2	0.872554	1
SIRT1	460594	562	1852	1	0.896241	1
TRIM22	460594	915	1852	2	0.882622	1
MZF1	460594	230	1852	1	0.604222	1
FOXO3	460594	621	1852	1	0.918218	1
BCOR	460594	1037	1852	2	0.920731	1
EGLN2	460594	1003	1852	2	0.911478	1
TEAD4	460594	1301	1852	5	0.599798	1
ETV2	460594	597	1852	1	0.909903	1
UBTF	460594	561	1852	1	0.895821	1
TBL1XR1	460594	1261	1852	3	0.881987	1
ILF3	460594	511	1852	1	0.872541	1
ZNF580	460594	1389	1852	3	0.917477	1
ZNF654	460594	222	1852	1	0.591251	1
TCF3	460594	993	1852	2	0.90857	1
ELL2	460594	1058	1852	4	0.615261	1
KMT2B	460594	1848	1852	5	0.863834	1
E2F7	460594	499	1852	2	0.596425	1
MIER1	460594	582	1852	1	0.904283	1
ZBTB6	460594	887	1852	2	0.871748	1
ZBTB26	460594	1305	1852	3	0.895494	1
ZFHX3	460594	236	1852	1	0.613679	1
PMEPA1	460594	502	1852	2	0.599674	1
DDX21	460594	592	1852	1	0.908068	1
PHF2	460594	507	1852	1	0.870468	1
KLF8	460594	498	1852	2	0.595337	1
SETX	460594	494	1852	1	0.863495	1
NOTCH1	460594	1221	1852	3	0.86838	1
RB1	460594	949	1852	2	0.894677	1
TCF12	460594	488	1852	1	0.860151	1
SIN3A	460594	493	1852	1	0.862943	1
STAT1	460594	948	1852	2	0.89434	1
MBD3	460594	859	1852	2	0.859953	1
NCOA1	460594	1180	1852	3	0.853013	1
LMNB1	460594	243	1852	1	0.624428	1
ZNF335	460594	851	1852	2	0.856404	1
HMG20A	460594	242	1852	1	0.622911	1
HNF4A	460594	1197	1852	3	0.859566	1
INTS3	460594	475	1852	1	0.852623	1
MEN1	460594	475	1852	1	0.852623	1
DMAP1	460594	831	1852	2	0.847172	1
GFI1	460594	839	1852	2	0.850928	1
NRIP1	460594	830	1852	2	0.846696	1
CBX3	460594	1787	1852	5	0.844314	1
ARID1B	460594	533	1852	2	0.632098	1
BRD9	460594	825	1852	2	0.844298	1
ATF1	460594	1475	1852	4	0.843493	1
NRF1	460594	820	1852	2	0.841866	1
CDK7	460594	1142	1852	4	0.673812	1
ASF1A	460594	574	1852	2	0.671777	1
ZBTB48	460594	1375	1852	5	0.64777	1
NFRKB	460594	457	1852	1	0.841526	1
INTS12	460594	543	1852	2	0.642109	1
TP53BP1	460594	859	1852	3	0.671359	1
ZNF639	460594	828	1852	3	0.647193	1
GTF2F1	460594	819	1852	3	0.639945	1
KLF16	460594	819	1852	2	0.841376	1
FOXP2	460594	257	1852	1	0.645037	1
MIER2	460594	273	1852	1	0.66721	1
MECOM	460594	275	1852	1	0.669882	1
KDM5B	460594	817	1852	2	0.84039	1
HIRA	460594	872	1852	3	0.681124	1
STAT4	460594	569	1852	2	0.66713	1
ZNF384	460594	455	1852	1	0.840243	1
KMT2C	460594	1455	1852	4	0.835923	1
MCM7	460594	568	1852	2	0.666195	1
KLF13	460594	454	1852	1	0.839597	1
PBX1	460594	447	1852	1	0.835005	1
DCP1A	460594	447	1852	1	0.835005	1
GRHL2	460594	272	1852	1	0.665865	1
MTA1	460594	563	1852	2	0.661485	1
NR2F6	460594	1674	1852	6	0.664536	1
E2F4	460594	1768	1852	6	0.714016	1
ZNF407	460594	268	1852	1	0.660434	1
NBN	460594	1136	1852	3	0.834801	1
SS18	460594	917	1852	3	0.713252	1
STAT5B	460594	804	1852	2	0.83385	1
E2F1	460594	1733	1852	6	0.696202	1
NCAPH2	460594	1485	1852	5	0.712013	1
ZNF263	460594	307	1852	1	0.709838	1
NFE2L2	460594	803	1852	2	0.833337	1
ZNF692	460594	294	1852	1	0.694224	1
EPAS1	460594	294	1852	1	0.694224	1
HDAC6	460594	612	1852	2	0.705382	1
TRIM28	460594	2051	1852	6	0.831492	1
MAFK	460594	1125	1852	3	0.829955	1
JUND	460594	904	1852	3	0.704236	1
CDKN1B	460594	617	1852	2	0.709584	1
ZHX2	460594	318	1852	1	0.722425	1
PCBP1	460594	438	1852	1	0.828906	1
CUL4A	460594	302	1852	1	0.703929	1
SIX5	460594	793	1852	2	0.828128	1
NONO	460594	324	1852	1	0.729059	1
SRC	460594	436	1852	1	0.82752	1
BRCA1	460594	748	1852	2	0.802831	1
ETV5	460594	426	1852	1	0.820422	1
HMGXB4	460594	788	1852	2	0.825469	1
SOX5	460594	641	1852	2	0.729056	1
ARID1A	460594	989	1852	3	0.759362	1
ASXL1	460594	425	1852	1	0.819697	1
ESRRA	460594	1397	1852	4	0.812223	1
MLLT1	460594	787	1852	2	0.824933	1
KAT8	460594	649	1852	2	0.735296	1
SP2	460594	697	1852	2	0.770207	1
MYBL2	460594	401	1852	1	0.801374	1
PTBP1	460594	401	1852	1	0.801374	1
ARNT	460594	1083	1852	3	0.810313	1
HSF1	460594	1597	1852	5	0.768448	1
HMGN3	460594	422	1852	1	0.817502	1
BAP1	460594	422	1852	1	0.817502	1
WDR5	460594	353	1852	1	0.758957	1
PIAS1	460594	693	1852	2	0.767458	1
ZBTB2	460594	412	1852	1	0.809992	1
GTF2B	460594	1256	1852	4	0.742909	1
ESCO2	460594	352	1852	1	0.757984	1
CHD4	460594	400	1852	1	0.800572	1
IKZF2	460594	371	1852	1	0.775832	1
SOX13	460594	335	1852	1	0.740813	1
MIER3	460594	1000	1852	3	0.76585	1
MLX	460594	341	1852	1	0.747008	1
CBFA2T2	460594	399	1852	1	0.799766	1
KMT2A	460594	2144	1852	7	0.757639	1
ZNF48	460594	741	1852	2	0.798611	1
ZNF76	460594	383	1852	1	0.786421	1
CEBPA	460594	1042	1852	3	0.789321	1
E2F8	460594	396	1852	1	0.797329	1
DDX20	460594	390	1852	1	0.792365	1
STAG1	460594	1574	1852	5	0.757594	1
TGIF2	460594	347	1852	1	0.753055	1
GATAD2A	460594	1036	1852	3	0.786093	1
ZC3H8	460594	738	1852	2	0.796777	1
SREBF1	460594	678	1852	2	0.756896	1
NCOA2	460594	382	1852	1	0.785558	1
