# Supplementary material for: ECM–Receptor Regulatory Network and Its Prognostic Role in Colorectal Cancer
Source: Front Genet. 2021 Dec 6;12:782699. doi: 10.3389/fgene.2021.782699 (PMC8685507; doi:10.3389/fgene.2021.782699)
Supplement: Supplementary file 2 [file Table3.XLSX]

## Sheet: Table S3
	Number of edges in the ECM set	Number of genes in the ECM set	Number of edges coming to gene	p-value	FDR
ITGAV	1852	55	129	5.68378e-37	3.12608e-35
ITGB1	1852	55	107	1.73717e-24	4.77723e-23
HSPG2	1852	55	90	3.1068e-16	5.69581e-15
LAMC1	1852	55	81	1.96521e-12	2.70217e-11
HMMR	1852	55	69	4.61706e-08	5.07877e-07
ITGA4	1852	55	65	8.44418e-07	7.7405e-06
ITGA5	1852	55	57	0.00013442	0.00105615
LAMB2	1852	55	52	0.00186105	0.0127947
ITGA1	1852	55	49	0.00727333	0.0444481
COL6A1	1852	55	47	0.0164495	0.090472
COL1A1	1852	55	45	0.0344811	0.172405
ITGB3	1852	55	43	0.0669012	0.30663
THBS4	1852	55	42	0.0904954	0.355518
TNC	1852	55	42	0.0904954	0.355518
FN1	1852	55	42	0.0904954	0.355518
COL4A2	1852	55	41	0.120027	0.388323
ITGB7	1852	55	41	0.120027	0.388323
THBS3	1852	55	41	0.120027	0.388323
LAMA4	1852	55	38	0.248861	0.720386
CD36	1852	55	36	0.367075	0.984835
ITGA7	1852	55	36	0.367075	0.984835
LMNA	1852	55	1	1	1
ITGB6	1852	55	5	1	1
LAMA3	1852	55	6	1	1
ITGA8	1852	55	6	1	1
SDC4	1852	55	6	1	1
TNXB	1852	55	35	0.433277	1
ITGB4	1852	55	35	0.433277	1
COL9A3	1852	55	8	1	1
SDC1	1852	55	8	1	1
DAG1	1852	55	9	1	1
LAMC2	1852	55	9	1	1
CD47	1852	55	12	0.999995	1
COMP	1852	55	13	0.999986	1
ITGA6	1852	55	13	0.999986	1
ITGB8	1852	55	14	0.999962	1
LAMB3	1852	55	14	0.999962	1
VWF	1852	55	21	0.992678	1
ITGA2	1852	55	21	0.992678	1
LAMB1	1852	55	22	0.987419	1
SPP1	1852	55	23	0.979308	1
RELN	1852	55	24	0.967351	1
ITGA10	1852	55	24	0.967351	1
COL6A3	1852	55	25	0.950468	1
ITGA3	1852	55	25	0.950468	1
LAMA2	1852	55	26	0.927593	1
ITGB5	1852	55	27	0.897811	1
ITGA11	1852	55	27	0.897811	1
THBS1	1852	55	27	0.897811	1
COL4A1	1852	55	31	0.703761	1
COL6A2	1852	55	30	0.762899	1
THBS2	1852	55	28	0.860492	1
COL1A2	1852	55	28	0.860492	1
SV2A	1852	55	28	0.860492	1
AGRN	1852	55	29	0.815422	1
