# Supplementary material for: ECM–Receptor Regulatory Network and Its Prognostic Role in Colorectal Cancer
Source: Front Genet. 2021 Dec 6;12:782699. doi: 10.3389/fgene.2021.782699 (PMC8685507; doi:10.3389/fgene.2021.782699)
Supplement: Supplementary file 3 [file Table6.XLSX]

## Sheet: Sheet1
Gene	DOI	Association of high expression with prognosis	Patients data	In vitro/in vivo data
has-miR-32-5p
	10.1016/j.biopha.2018.07.050	Negative	+	+
	10.1007/s11626-019-00398-5	Negative	-	+
	10.2147/OTT.S228995	Negative	+	+
	10.1186/1476-4598-12-30	Negative	-	+
	10.1186/1476-4598-12-30	Negative	+	-
	10.1186/1476-4598-12-30	Negative	+	+
	10.3389/fonc.2019.01207	Negative	+	-
SNAI1
	10.1016/j.bbrc.2009.10.117	Negative	+	+
	10.1016/j.ymthe.2017.12.023	Negative	-	+
	10.3892/or.2014.2970	Negative	+	-
	10.1016/j.neo.2018.08.004	Negative	+	+
	10.1371/journal.pone.0046665	Negative	+	-
	10.1038/onc.2009.285	Negative	+	+
﻿NR1H2
﻿AGRN
﻿DAG1
	10.1186/1756-9966-31-71	Positive	+	-
	10.1016/S0002-9440(10)63881-3	Positive	+	-
﻿FN1
	10.1093/carcin/bgw029	Negative	+	+
	10.1002/jcb.26651	Negative	+	+
﻿ITGA5
	﻿10.3389/fgene.2021.662468	Negative	+	+
﻿THBS3
﻿TNC
	10.1186/s12935-020-01188-w	Negative	+	+
	10.1016/j.yexmp.2018.08.009	Negative	+	-
