# Supplementary material for: ECM–Receptor Regulatory Network and Its Prognostic Role in Colorectal Cancer
Source: Front Genet. 2021 Dec 6;12:782699. doi: 10.3389/fgene.2021.782699 (PMC8685507; doi:10.3389/fgene.2021.782699)
Supplement: Supplementary file 5 [file Table4.XLSX]

## Sheet: ECM+ signature
Signature	hsa-miR-32-5p|0;NR1H2;SNAI1
Training set, concordance index	0.648535
Training set, dynamic_auc	0.617008
Training set, hazard_ratio	2.01994
Training set, logrank p-value	0.00918561
Filtration set, concordance index	0.664812
Filtration set, dynamic_auc	0.636871
Filtration set, hazard_ratio	0.636871
Filtration set, logrank p-value	0.00225126
Validation set, concordance index	0.642466
Validation set, dynamic_auc	0.712196
Validation set, hazard_ratio	2.24582
Validation set, logrank p-value	0.022851

## Sheet: ECM signature
Signature	THBS3;AGRN;ITGA5;TNC;DAG1;FN1
Training set, concordance index	0.697956
Training set, dynamic_auc	0.674376
Training set, hazard_ratio	2.11705
Training set, logrank p-value	0.000213679
Filtration set, concordance index	0.670376
Filtration set, dynamic_auc	0.729727
Filtration set, hazard_ratio	2.58999
Filtration set, logrank p-value	0.00615396
Validation set, concordance index	0.608652
Validation set, dynamic_auc	0.681057
Validation set, hazard_ratio	2.13627
Validation set, logrank p-value	0.0163898
