# Supplementary material for: ECM–Receptor Regulatory Network and Its Prognostic Role in Colorectal Cancer
Source: Front Genet. 2021 Dec 6;12:782699. doi: 10.3389/fgene.2021.782699 (PMC8685507; doi:10.3389/fgene.2021.782699)
Supplement: Supplementary file 6 [file Table1.XLSX]

## Sheet: Table S1
n	k
538	1
538	2
101	3
48	4
31	5
25	6
22	7
20	8
20	9
19	10
