# Supplementary material for: ECM–Receptor Regulatory Network and Its Prognostic Role in Colorectal Cancer
Source: Front Genet. 2021 Dec 6;12:782699. doi: 10.3389/fgene.2021.782699 (PMC8685507; doi:10.3389/fgene.2021.782699)
Supplement: Supplementary file 8 [file Table5.XLSX]

## Sheet: has-miR-32-5p
Category	Term	Count	%	PValue	Genes	List Total	Pop Hits	Pop Total	Fold Enrichment	Bonferroni	Benjamini	FDR
GOTERM_BP_DIRECT	GO:0030198~extracellular matrix organization	4	44.4444	5.29542e-05	COL1A2, COL5A1, ITGA5, FBN1	8	196	16792	42.8367	0.00512352	0.0050836	0.00492474
GOTERM_MF_DIRECT	GO:0005201~extracellular matrix structural constituent	3	33.3333	0.000230396	COL1A2, COL5A1, FBN1	7	67	16881	107.981	0.00620211	0.0062207	0.00599031
INTERPRO	IPR008160:Collagen triple helix repeat	3	33.3333	0.000399196	MSR1, COL1A2, COL5A1	8	82	18559	84.8735	0.0119068	0.0119759	0.0119759
UP_KEYWORDS	Disulfide bond	7	77.7778	0.000442571	MSR1, COL1A2, NPC1, COL5A1, PALLD, ITGA5, FBN1	9	3434	20581	4.66146	0.0223232	0.0157281	0.0135693
GOTERM_CC_DIRECT	GO:0005581~collagen trimer	3	33.3333	0.000520749	MSR1, COL1A2, COL5A1	8	92	18224	74.2826	0.0241843	0.0244752	0.022913
GOTERM_MF_DIRECT	GO:0005178~integrin binding	3	33.3333	0.000565544	COL5A1, ITGA5, FBN1	7	105	16881	68.902	0.015158	0.00763485	0.00735208
UP_KEYWORDS	Collagen	3	33.3333	0.000616786	MSR1, COL1A2, COL5A1	9	98	20581	70.0034	0.0309759	0.0157281	0.0135693
KEGG_PATHWAY	hsa04512:ECM-receptor interaction	3	33.3333	0.00093325	COL1A2, COL5A1, ITGA5	5	87	6879	47.4414	0.0166659	0.0167985	0.0167985
UP_SEQ_FEATURE	propeptide:C-terminal propeptide	2	22.2222	0.00318606	COL1A2, COL5A1	9	8	20063	557.306	0.298277	0.245198	0.245198
UP_KEYWORDS	Calcium	4	44.4444	0.00367601	COL1A2, COL5A1, ITGA5, FBN1	9	877	20581	10.43	0.171238	0.0531697	0.0458719
GOTERM_BP_DIRECT	GO:0035313~wound healing, spreading of epidermal cells	2	22.2222	0.00374643	COL5A1, ITGA5	8	9	16792	466.444	0.305169	0.159648	0.154659
GOTERM_MF_DIRECT	GO:0048407~platelet-derived growth factor binding	2	22.2222	0.00390393	COL1A2, COL5A1	7	11	16881	438.468	0.100227	0.0351354	0.0338341
INTERPRO	IPR000885:Fibrillar collagen, C-terminal	2	22.2222	0.00414223	COL1A2, COL5A1	8	11	18559	421.795	0.117084	0.0621334	0.0621334
UP_KEYWORDS	Extracellular matrix	3	33.3333	0.00417017	COL1A2, COL5A1, FBN1	9	258	20581	26.5904	0.191944	0.0531697	0.0458719
GOTERM_CC_DIRECT	GO:0005578~proteinaceous extracellular matrix	3	33.3333	0.0043094	COL1A2, COL5A1, FBN1	8	268	18224	25.5	0.183705	0.0819644	0.0767326
UP_SEQ_FEATURE	domain:Fibrillar collagen NC1	2	22.2222	0.00437854	COL1A2, COL5A1	9	11	20063	405.313	0.385585	0.245198	0.245198
KEGG_PATHWAY	hsa04510:Focal adhesion	3	33.3333	0.00514584	COL1A2, COL5A1, ITGA5	5	206	6879	20.0359	0.0886829	0.0463126	0.0463126
GOTERM_CC_DIRECT	GO:0031012~extracellular matrix	3	33.3333	0.00523177	COL1A2, COL5A1, FBN1	8	296	18224	23.0878	0.218499	0.0819644	0.0767326
UP_KEYWORDS	Ehlers-Danlos syndrome	2	22.2222	0.0054299	COL1A2, COL5A1	9	14	20581	326.683	0.24246	0.0553849	0.0477831
SMART	SM00038:COLFI	2	22.2222	0.00545796	COL1A2, COL5A1	6	11	10057	304.758	0.0480628	0.0491216	0.0491216
GOTERM_BP_DIRECT	GO:0033627~cell adhesion mediated by integrin	2	22.2222	0.00623736	ITGA5, FBN1	8	15	16792	279.867	0.454972	0.159648	0.154659
GOTERM_BP_DIRECT	GO:0030301~cholesterol transport	2	22.2222	0.00665199	MSR1, NPC1	8	16	16792	262.375	0.476595	0.159648	0.154659
GOTERM_CC_DIRECT	GO:0070062~extracellular exosome	5	55.5556	0.0133615	COL1A2, NPC1, LUZP1, COL5A1, FBN1	8	2811	18224	4.05194	0.468591	0.156998	0.146976
UP_KEYWORDS	Polymorphism	9	100	0.0137318	MSR1, COL1A2, NPC1, LUZP1, COL5A1, PALLD, C20ORF194, ITGA5, FBN1	9	12043	20581	1.70896	0.505977	0.11672	0.1007
KEGG_PATHWAY	hsa04151:PI3K-Akt signaling pathway	3	33.3333	0.014068	COL1A2, COL5A1, ITGA5	5	345	6879	11.9635	0.2251	0.0844078	0.0844078
GOTERM_BP_DIRECT	GO:0001568~blood vessel development	2	22.2222	0.0157365	COL1A2, COL5A1	8	38	16792	110.474	0.785315	0.258364	0.25029
GOTERM_BP_DIRECT	GO:0030199~collagen fibril organization	2	22.2222	0.0161478	COL1A2, COL5A1	8	39	16792	107.641	0.793843	0.258364	0.25029
GOTERM_CC_DIRECT	GO:0005576~extracellular region	4	44.4444	0.0183596	COL1A2, NPC1, COL5A1, FBN1	8	1610	18224	5.65963	0.581435	0.172581	0.161565
UP_SEQ_FEATURE	sequence variant	9	100	0.0218707	MSR1, COL1A2, NPC1, LUZP1, COL5A1, PALLD, C20ORF194, ITGA5, FBN1	9	12443	20063	1.61239	0.914101	0.816506	0.816506
UP_KEYWORDS	Host cell receptor for virus entry	2	22.2222	0.0246124	NPC1, ITGA5	9	64	20581	71.4618	0.719431	0.179319	0.154706
GOTERM_MF_DIRECT	GO:0001618~virus receptor activity	2	22.2222	0.0246272	NPC1, ITGA5	7	70	16881	68.902	0.489956	0.166233	0.160076
GOTERM_BP_DIRECT	GO:0030574~collagen catabolic process	2	22.2222	0.0263809	COL1A2, COL5A1	8	64	16792	65.5938	0.925228	0.361795	0.350489
GOTERM_CC_DIRECT	GO:0005604~basement membrane	2	22.2222	0.0299577	COL5A1, FBN1	8	79	18224	57.6709	0.760579	0.228738	0.214138
UP_SEQ_FEATURE	signal peptide	5	55.5556	0.0306954	COL1A2, NPC1, COL5A1, ITGA5, FBN1	9	3346	20063	3.33117	0.968588	0.859471	0.859471
GOTERM_BP_DIRECT	GO:0046718~viral entry into host cell	2	22.2222	0.0328821	NPC1, ITGA5	8	80	16792	52.475	0.960961	0.394586	0.382255
UP_KEYWORDS	Heparin-binding	2	22.2222	0.0337044	COL5A1, FBN1	9	88	20581	51.9722	0.825976	0.205939	0.177673
GOTERM_CC_DIRECT	GO:0001726~ruffle	2	22.2222	0.0340673	PALLD, ITGA5	8	90	18224	50.6222	0.803889	0.228738	0.214138
UP_KEYWORDS	Hydroxylation	2	22.2222	0.0363422	COL1A2, COL5A1	9	95	20581	48.1427	0.848622	0.205939	0.177673
GOTERM_BP_DIRECT	GO:0050900~leukocyte migration	2	22.2222	0.0497711	COL1A2, ITGA5	8	122	16792	34.4098	0.992931	0.530892	0.514301
KEGG_PATHWAY	hsa04974:Protein digestion and absorption	2	22.2222	0.0502074	COL1A2, COL5A1	5	88	6879	31.2682	0.604344	0.216863	0.216863
UP_KEYWORDS	Dwarfism	2	22.2222	0.0509237	COL1A2, FBN1	9	134	20581	34.131	0.93044	0.259711	0.224064
GOTERM_MF_DIRECT	GO:0008201~heparin binding	2	22.2222	0.0555461	COL5A1, FBN1	7	160	16881	30.1446	0.786262	0.299949	0.28884
GOTERM_BP_DIRECT	GO:0001501~skeletal system development	2	22.2222	0.0557413	COL1A2, FBN1	8	137	16792	30.6423	0.996164	0.535116	0.518394
UP_KEYWORDS	Signal	5	55.5556	0.0582189	COL1A2, NPC1, COL5A1, ITGA5, FBN1	9	4160	20581	2.74853	0.95307	0.269924	0.232876
KEGG_PATHWAY	hsa05146:Amoebiasis	2	22.2222	0.0602396	COL1A2, COL5A1	5	106	6879	25.9585	0.67318	0.216863	0.216863
UP_KEYWORDS	Disease mutation	4	44.4444	0.0658389	COL1A2, NPC1, COL5A1, FBN1	9	2550	20581	3.5871	0.968989	0.279815	0.241409
UP_SEQ_FEATURE	glycosylation site:N-linked (GlcNAc...)	5	55.5556	0.0669299	MSR1, COL1A2, NPC1, ITGA5, FBN1	9	4234	20063	2.63253	0.999542	1	1
GOTERM_BP_DIRECT	GO:0016477~cell migration	2	22.2222	0.0695468	COL5A1, PALLD	8	172	16792	24.407	0.999081	0.606954	0.587987
GOTERM_CC_DIRECT	GO:0005788~endoplasmic reticulum lumen	2	22.2222	0.0714698	COL1A2, COL5A1	8	192	18224	23.7292	0.969351	0.419885	0.393084
KEGG_PATHWAY	hsa04611:Platelet activation	2	22.2222	0.073492	COL1A2, COL5A1	5	130	6879	21.1662	0.746904	0.217101	0.217101
UP_KEYWORDS	Glycoprotein	5	55.5556	0.0776949	MSR1, COL1A2, NPC1, ITGA5, FBN1	9	4551	20581	2.51239	0.983834	0.304803	0.262967
KEGG_PATHWAY	hsa04145:Phagosome	2	22.2222	0.0844282	MSR1, ITGA5	5	150	6879	18.344	0.795608	0.217101	0.217101
UP_SEQ_FEATURE	disulfide bond	4	44.4444	0.0975784	MSR1, PALLD, ITGA5, FBN1	9	2917	20063	3.05687	0.999989	1	1

## Sheet: ﻿SNAI1
Category	Term	Count	%	PValue	Genes	List Total	Pop Hits	Pop Total	Fold Enrichment	Bonferroni	Benjamini	FDR
UP_SEQ_FEATURE	signal peptide	5	83.3333	0.00334747	CDH2, FN1, CCL2, LRIG2, PCDH12	6	3346	20063	4.99676	0.260497	0.30462	0.30462
UP_KEYWORDS	Cell adhesion	3	50	0.00515942	CDH2, FN1, PCDH12	6	479	20581	21.4833	0.156927	0.108142	0.104865
UP_KEYWORDS	Signal	5	83.3333	0.0069894	CDH2, FN1, CCL2, LRIG2, PCDH12	6	4160	20581	4.1228	0.206626	0.108142	0.104865
GOTERM_BP_DIRECT	GO:0007155~cell adhesion	3	50	0.00705822	CDH2, FN1, CCL2	6	459	16792	18.2919	0.629037	0.581737	0.581737
UP_SEQ_FEATURE	glycosylation site:N-linked (GlcNAc...)	5	83.3333	0.00823495	CDH2, FN1, CCL2, LRIG2, PCDH12	6	4234	20063	3.94879	0.524892	0.368366	0.368366
GOTERM_BP_DIRECT	GO:0016339~calcium-dependent cell-cell adhesion via plasma membrane cell adhesion molecules	2	33.3333	0.00831053	CDH2, PCDH12	6	28	16792	199.905	0.689116	0.581737	0.581737
UP_KEYWORDS	Glycoprotein	5	83.3333	0.00983108	CDH2, FN1, CCL2, LRIG2, PCDH12	6	4551	20581	3.76859	0.278217	0.108142	0.104865
GOTERM_BP_DIRECT	GO:0009611~response to wounding	2	33.3333	0.0186209	FN1, CCL2	6	63	16792	88.8466	0.92803	0.868975	0.868975
UP_KEYWORDS	Pyrrolidone carboxylic acid	2	33.3333	0.0223925	FN1, CCL2	6	93	20581	73.767	0.526381	0.184738	0.17914
INTERPRO	IPR020894:Cadherin conserved site	2	33.3333	0.0241352	CDH2, PCDH12	5	113	18559	65.6956	0.415785	0.187849	0.187849
INTERPRO	IPR002126:Cadherin	2	33.3333	0.0251929	CDH2, PCDH12	5	118	18559	62.9119	0.429559	0.187849	0.187849
INTERPRO	IPR015919:Cadherin-like	2	33.3333	0.0256157	CDH2, PCDH12	5	120	18559	61.8633	0.434978	0.187849	0.187849
UP_SEQ_FEATURE	domain:Cadherin 5	2	33.3333	0.0258977	CDH2, PCDH12	6	105	20063	63.6921	0.905721	0.368366	0.368366
UP_SEQ_FEATURE	domain:Cadherin 4	2	33.3333	0.0276049	CDH2, PCDH12	6	112	20063	59.7113	0.91949	0.368366	0.368366
UP_SEQ_FEATURE	domain:Cadherin 3	2	33.3333	0.0276049	CDH2, PCDH12	6	112	20063	59.7113	0.91949	0.368366	0.368366
UP_SEQ_FEATURE	domain:Cadherin 1	2	33.3333	0.0283358	CDH2, PCDH12	6	115	20063	58.1536	0.924759	0.368366	0.368366
UP_SEQ_FEATURE	domain:Cadherin 2	2	33.3333	0.0283358	CDH2, PCDH12	6	115	20063	58.1536	0.924759	0.368366	0.368366
GOTERM_MF_DIRECT	GO:0008201~heparin binding	2	33.3333	0.0373801	FN1, CCL2	5	160	16881	42.2025	0.456403	0.598082	0.598082
GOTERM_BP_DIRECT	GO:0008360~regulation of cell shape	2	33.3333	0.041002	FN1, CCL2	6	140	16792	39.981	0.997152	1	1
SMART	SM00112:CA	2	33.3333	0.0453516	CDH2, PCDH12	5	116	10057	34.6793	0.371313	0.453516	0.453516
GOTERM_BP_DIRECT	GO:0007156~homophilic cell adhesion via plasma membrane adhesion molecules	2	33.3333	0.0461746	CDH2, PCDH12	6	158	16792	35.4262	0.998664	1	1
GOTERM_CC_DIRECT	GO:0005911~cell-cell junction	2	33.3333	0.0463131	CDH2, PCDH12	6	172	18224	35.3178	0.827012	0.900734	0.900734
GOTERM_CC_DIRECT	GO:0045202~synapse	2	33.3333	0.0486883	CDH2, CCL2	6	181	18224	33.5617	0.842259	0.900734	0.900734
GOTERM_BP_DIRECT	GO:0001525~angiogenesis	2	33.3333	0.0646678	FN1, CCL2	6	223	16792	25.1001	0.999914	1	1
GOTERM_CC_DIRECT	GO:0016324~apical plasma membrane	2	33.3333	0.0773386	CDH2, FN1	6	291	18224	20.8751	0.949118	0.953843	0.953843
UP_KEYWORDS	Phosphoprotein	5	83.3333	0.0875223	CDH2, CCDC14, FN1, LRIG2, PCDH12	6	8246	20581	2.0799	0.951322	0.577647	0.560143

## Sheet: ﻿NR1H2
Category	Term	Count	%	PValue	Genes	List Total	Pop Hits	Pop Total	Fold Enrichment	Bonferroni	Benjamini	FDR
UP_KEYWORDS	Phosphoprotein	459	65.1064	2.09001e-42	NUP107, RNH1, TESK1, SMC3, SMC4, GLS, PSMD8, MTBP, TBK1, CAPNS1, AKT2, CSPP1, JUNB, VPS18, DAPK3, RC3H1, DDX10, ARMC7, RC3H2, FAM133B, ARMC1, SIGIRR, ETHE1, PRKD2, SRFBP1, PRR12, CFAP97, ASF1A, NUP205, PRKDC, MRPL19, CDCA7, COPS7A, SKA3, MTDH, BLOC1S6, RDH13, ZNF148, ZBTB7B, ZBTB7A, CEP78, NAA50, PRPF38B, APOOL, HOMER1, JUP, ST13, IRF2BP1, LARP4, NR2F6, GIPC1, AGO2, SASS6, STRN, RAD18, LIN54, ELL…	705	8246	20581	1.62498	7.31504e-40	7.31504e-40	6.43724e-40
UP_KEYWORDS	Acetylation	251	35.6028	2.49993e-35	NUP107, RNH1, HNRNPR, SMC3, RBPJ, SMC4, ACTB, GLS, SMC2, CAPNS1, TRIM28, PSMD5, PPP2R1A, AKT2, PPAT, CCDC97, DENR, JUNB, TBC1D22A, VPS18, SACM1L, ECH1, KRT8, DDX10, ACTN4, ARMC1, MTAP, LACTB2, ETHE1, ZW10, FAM76B, SRFBP1, PFN1, PRR12, NUP205, PRKDC, CSTF3, COPS7A, BRCC3, MTDH, MBTD1, C12ORF57, NLN, BRIP1, SYNGR2, DHX36, GRPEL2, RDH13, ZNF148, SNX5, VASP, NAA50, PRPF38B, ZRANB2, JUP, PNO1, ST13, L…	705	3424	20581	2.14002	8.74976e-33	4.37488e-33	3.8499e-33
UP_KEYWORDS	Nucleus	319	45.2482	5.54641e-31	NUP107, FCF1, JMJD1C, HNRNPR, SMC3, RBPJ, SMC4, SMC2, IKZF5, TRIM28, AKT2, CHEK1, TRIM24, JUNB, DDX18, ZFP1, DAPK3, REV1, KRT8, PTOV1, CSNK1D, ACTN4, ZNF12, CDC40, MTAP, THAP5, CDC34, GRWD1, ETHE1, PRKD2, FAM76B, KIF20B, TRIM11, ASF1A, NUP205, PARPBP, PRKDC, CSTF3, CDCA7, NAIF1, COPS7A, BRCC3, ZMPSTE24, MTDH, MBTD1, BRIP1, SPAST, DHX36, SYMPK, ZNF148, ZBTB7B, ZBTB7A, PRPF38B, ZRANB2, PNO1, DDIAS,…	705	5244	20581	1.77585	1.94124e-28	6.47081e-29	5.69432e-29
GOTERM_CC_DIRECT	GO:0005654~nucleoplasm	217	30.7801	2.28225e-30	NUP107, RNH1, FCF1, JMJD1C, HNRNPR, SMC3, RBPJ, SMC4, ACTB, SMC2, CCAR1, PSMD8, RPS16, TRIM28, PSMD5, AKT2, CHEK1, JUNB, REV1, KRT8, CSNK1D, ZNF12, CDC40, RC3H2, CDC34, ETHE1, PRKD2, KIF20B, ASF1A, NUP205, PARPBP, PRKDC, CSTF3, CDCA7, NAIF1, COPS7A, BRCC3, BRIP1, BLOC1S6, SYMPK, ZNF148, ZBTB7B, ZRANB2, PNO1, SETDB2, IRF2BP1, NR2F6, ANLN, TPX2, NPLOC4, STAG2, AGO2, PAF1, MPHOSPH10, CALM3, NOL11, R…	662	2784	18224	2.14574	1.20046e-27	1.20046e-27	1.16623e-27
GOTERM_MF_DIRECT	GO:0005515~protein binding	450	63.8298	3.60841e-21	NUP107, RNH1, TESK1, HNRNPR, RBPJ, SMC3, SMC4, SMC2, GLS, TBK1, WDR92, CAPNS1, PSMD5, AKT2, JUNB, VPS18, DDX18, DAPK3, HPCAL1, REV1, ARMC7, EML2, ARMC1, SIGIRR, MTAP, PRKD2, ASF1A, NUP205, PARPBP, PRKDC, NAIF1, COPS7A, SKA3, MTDH, BLOC1S6, ZNF148, ZBTB7B, ZBTB7A, NAA50, APOOL, HOMER1, JUP, MTERF3, ST13, IRF2BP1, NR2F6, ABTB1, NPLOC4, GIPC1, AGO2, SASS6, STRN, RAD18, LIN54, TINAGL1, ELL, PHF1, PHF…	644	8785	16881	1.34271	2.51867e-18	2.51867e-18	2.4898e-18
UP_KEYWORDS	Cell cycle	65	9.21986	2.76335e-14	LIN54, SUV39H2, USP37, CCNT2, RIF1, MCM8, DSCC1, CCDC124, CETN3, NCAPG2, CIB1, BRCA1, KIF11, SMC3, SMC4, CCAR1, SMC2, MTBP, CHEK1, KNTC1, PIM3, CEP55, BORA, ANXA11, HAUS3, PRPF40A, MASTL, CDC40, RINT1, ASPM, THAP5, RBL1, DBF4, CDC34, CCNE2, ZW10, ANAPC4, KIF20B, ITGB3BP, AVPI1, CDCA7, PDS5B, BRCC3, SKA3, PCNP, NPAT, SPAST, E4F1, MARK4, ECT2, FANCI, DDIAS, SETDB2, SIAH1, CENPE, ANLN, TPX2, WEE1, S…	705	650	20581	2.91929	9.67559e-12	2.20221e-12	1.93795e-12
UP_KEYWORDS	Cytoplasm	253	35.8865	3.14602e-14	RNH1, HNRNPR, RBPJ, SMC4, ACTB, GLS, SMC2, CCAR1, EFR3A, TBK1, CAPNS1, PPP2R1A, AKT2, CSPP1, CHEK1, TRIM24, DAPK3, KRT8, PTOV1, RC3H1, CSNK1D, ACTN4, EML2, RC3H2, MTAP, CDC34, CEP57L1, ETHE1, ZW10, PRKD2, SRFBP1, PFN1, KIF20B, TRIM11, PARPBP, STXBP3, CDCA7, COPS7A, BRCC3, SKA3, MTDH, C12ORF57, NLN, BLOC1S6, SPAST, DHX36, SYMPK, N4BP2, SNX5, CEP78, VASP, NAA50, JUP, HOMER1, ST13, DDIAS, SIAH1, SRP…	705	4816	20581	1.5336	1.09968e-11	2.20221e-12	1.93795e-12
UP_KEYWORDS	Isopeptide bond	91	12.9078	5.40351e-14	RBM27, TOP2A, TOP2B, ZNF131, RBM26, DDX46, HNRNPR, BRCA1, HMGB1, ACTB, CCAR1, IKZF5, SYNCRIP, TBK1, TRIM28, KIAA1586, ARHGDIA, AKT2, ZNF280C, CHEK1, PAPOLA, TRIM24, CHAMP1, ZNF205, JUNB, MAP3K7, RRP15, PNISR, PBRM1, ZFP1, RFC1, RMI1, RIPK4, THOC1, KRT8, PRPF4B, PRPF40A, RAD23A, ZNF12, ACTN4, RSBN1, CREB1, IRF3, RARA, ERF, PHIP, PFN1, HDAC2, CUL5, MVP, SRSF1, DCUN1D4, CWF19L2, NOL8, RLF, VCPIP1, B…	705	1132	20581	2.34678	1.89238e-11	3.15205e-12	2.7738e-12
GOTERM_CC_DIRECT	GO:0005634~nucleus	284	40.2837	2.36574e-13	CBLC, JMJD1C, SMC3, RBPJ, SMC4, SMC2, IKZF5, PSMD8, TRIM28, PPP2R1A, AKT2, CHEK1, TRIM24, ZFP1, DAPK3, REV1, KRT8, PTOV1, ARMC7, CSNK1D, ACTN4, ZNF12, ARMC1, MTAP, THAP5, CDC34, GRWD1, ZW10, PRKD2, FAM76B, SRFBP1, PFN1, KIF20B, TRIM11, ASF1A, CSTF3, MRPL19, DCUN1D4, CDCA7, NAIF1, BRCC3, MTDH, MBTD1, BRIP1, SPAST, DHX36, INPP5K, ZBTB7B, ZBTB7A, ZRANB2, JUP, PNO1, DDIAS, SIAH1, SETDB2, NR2F6, SRPK1…	662	5415	18224	1.4438	1.24446e-10	6.22188e-11	6.04445e-11
GOTERM_MF_DIRECT	GO:0044822~poly(A) RNA binding	94	13.3333	9.42174e-13	RBM27, TOP2A, GFM1, RBM26, DDX46, FASTKD1, WDR3, CCDC124, ADK, FCF1, PSIP1, HNRNPR, HMGB1, LARP1B, CCAR1, SYNCRIP, RPS16, TRIM28, ZNF326, TNPO1, C11ORF68, UTP15, DDX18, PNISR, WDR36, DIMT1, RC3H1, ANXA11, DDX10, PRPF4B, PRPF40A, ACTN4, RC3H2, CDC40, PTBP3, FAM133B, CDC42EP4, GRWD1, SRSF2, ARHGEF1, SRFBP1, SRSF6, PFN1, HDAC2, PRKDC, CSTF3, ZCCHC9, SRSF1, UTP23, GTPBP10, NOL8, MTIF2, RPF2, GSPT1, M…	644	1129	16881	2.18246	6.5761e-10	3.28819e-10	3.2505e-10
UP_KEYWORDS	Cell division	43	6.09929	4.62091e-11	USP37, CCNT2, CCDC124, NCAPG2, CETN3, CDCA7, CIB1, PDS5B, BRCC3, KIF11, SKA3, SMC3, SMC4, SMC2, SPAST, KNTC1, E4F1, ECT2, MARK4, CEP55, BORA, SETDB2, HAUS3, ANXA11, PRPF40A, MASTL, CDC40, ASPM, CENPE, ANLN, TPX2, WEE1, CDC34, STAG2, CCNE2, ZW10, CDK1, ANAPC4, PKN2, MITD1, KIF20B, ITGB3BP, MAD2L1	705	388	20581	3.2353	1.61732e-08	2.31046e-09	2.0332e-09
UP_KEYWORDS	Coiled coil	166	23.5461	3.56863e-10	PUS10, LRR1, RTKN2, CEP120, JMJD1C, SMC3, SMC4, SMC2, CCAR1, TBK1, TBC1D31, TRIM28, CSPP1, TRIM24, CCDC97, ZNF326, JUNB, VPS18, PNISR, CEP135, STARD7, DAPK3, KRT8, DDX10, AP1AR, ACTN4, THOC2, LZTFL1, EML2, LENG1, FAM133B, RINT1, GPATCH11, THAP5, CEP57L1, ZW10, FAM76B, SRFBP1, UHRF1BP1, KIF20B, CCDC82, CFAP97, TRIM11, CWF19L2, UBR3, COPS7A, BRCC3, HMMR, CORO1B, BLOC1S6, DHX36, GRPEL2, N4BP2, ZC3H1…	705	3036	20581	1.59619	1.24902e-07	1.56128e-08	1.37392e-08
UP_KEYWORDS	Alternative splicing	443	62.8369	4.48094e-10	NUP107, HNRNPR, RBPJ, SMC4, SMC2, GLS, MTBP, WDR92, KIAA1586, PSMD5, AKT2, CSPP1, DUS4L, TYW5, DAPK3, REV1, RC3H1, ARMC7, ZNF12, RC3H2, EML2, FAM133B, ARMC1, SIGIRR, MTAP, PRKD2, PRR12, CFAP97, PARPBP, PRKDC, NAIF1, CDCA7, SKA3, BLOC1S6, GRPEL2, RDH13, ZNF148, ZBTB7B, CEP78, NAA50, PRPF38B, HOMER1, MTERF3, ABCA7, LARP4, ABTB1, NPLOC4, GIPC1, AGO2, STRN, LIN54, ZNF131, TINAGL1, PHF1, PHF23, NCAPG2…	705	10587	20581	1.22154	1.56833e-07	1.74259e-08	1.53348e-08
UP_KEYWORDS	Ubl conjugation	107	15.1773	1.00808e-09	CBLC, HNRNPR, ACTB, IKZF5, CCAR1, TBK1, TRIM28, KIAA1586, ARHGDIA, AKT2, CHEK1, TRIM24, PAPOLA, ZNF205, PIM3, JUNB, MAP3K7, PNISR, ZFP1, THOC1, KRT8, PRPF4B, ZNF12, RSBN1, CDC34, ERF, PHIP, PFN1, EPHA2, CUL5, PRKDC, DCUN1D4, CWF19L2, RLF, ZNHIT6, NACC1, UBC, SYMPK, E4F1, ZNF148, MARK4, ZBTB7A, N4BP2, FANCI, NUP153, EEF2, SUPT5H, ANLN, TPX2, UBE2W, KIF18A, ZZZ3, BCL3, CHMP2A, SASS6, CDK1, MPHOSPH1…	705	1705	20581	1.83205	3.52829e-07	3.52829e-08	3.10489e-08
GOTERM_CC_DIRECT	GO:0005829~cytosol	179	25.3901	1.05584e-08	MIDN, NUP107, CHPF, TESK1, SMC3, SMC4, ACTB, SMC2, GLS, PSMD8, SYDE2, EFR3A, RPS16, TBK1, CAPNS1, PSMD5, PPP2R1A, UROD, PPAT, ARHGDIA, AKT2, CHEK1, TRIM24, KNTC1, DUS4L, MAP3K7, CEP135, BORA, AP1AR, CSNK1D, LZTFL1, RINT1, PREPL, MTAP, CCNE2, ZW10, ERF, S100A6, ANAPC4, GEMIN6, PFN1, CD151, CUL5, STXBP3, UBA6, PRKDC, PDS5B, HMMR, CORO1B, GSPT1, BLOC1S6, DHX36, UBC, G3BP1, INPP5K, ECT2, TBC1D17, MAR…	662	3315	18224	1.48647	5.5537e-06	1.85124e-06	1.79845e-06
GOTERM_BP_DIRECT	GO:0051301~cell division	38	5.39007	1.57976e-08	USP37, CCNT2, CCDC124, NCAPG2, CETN3, CDCA7, CIB1, PDS5B, BRCC3, KIF11, SKA3, SMC3, SMC4, SMC2, KNTC1, E4F1, MARK4, BORA, SETDB2, HAUS3, ANXA11, PRPF40A, MASTL, CDC40, CENPE, TPX2, WEE1, CDC34, STAG2, CCNE2, ZW10, CDK1, ANAPC4, PKN2, KIF20B, BCAR1, ITGB3BP, MAD2L1	634	350	16792	2.8756	3.63339e-05	3.63345e-05	3.60976e-05
UP_KEYWORDS	Mitosis	30	4.25532	2.89939e-08	USP37, NCAPG2, CETN3, PDS5B, BRCC3, KIF11, SKA3, SMC3, SMC4, SMC2, KNTC1, E4F1, MARK4, CEP55, BORA, SETDB2, HAUS3, MASTL, ASPM, CENPE, ANLN, TPX2, WEE1, STAG2, ZW10, CDK1, ANAPC4, KIF20B, ITGB3BP, MAD2L1	705	262	20581	3.3427	1.01478e-05	9.22534e-07	8.1183e-07
UP_KEYWORDS	Transcription	131	18.5816	5.16219e-08	ZNF572, CRTC2, CCNT2, ICE2, ZBTB24, ZBTB26, JMJD1C, UBP1, TTF2, RBPJ, CARF, IKZF5, CCAR1, TRIM28, TRIM24, ZNF326, ZNF205, JUNB, MAP3K7, ZFP1, DAPK3, THOC1, PTOV1, ZNF12, THAP5, TBL1XR1, ERF, SRFBP1, ZNF674, ASF1A, ZCCHC9, CDCA7, RLF, NPAS1, MBTD1, NPAT, DEAF1, DHX36, NACC1, CAMTA2, E4F1, ZNF787, ZNF148, ZBTB7B, ZBTB7A, MTERF3, IRF2BP1, RFXANK, ZBTB11, FOXN2, SUPT5H, SMAD5, NR2F6, CNOT6, ZBTB6, ZZ…	705	2398	20581	1.59478	1.80675e-05	1.50564e-06	1.32496e-06
GOTERM_CC_DIRECT	GO:0005730~nucleolus	64	9.07801	7.58786e-08	TOP2A, TOP2B, MIDN, WDR3, PAK1IP1, CETN3, CHD7, FCF1, HNRNPR, RBPJ, CARF, SMC2, XPO1, REV3L, BCAS2, RRP15, UTP15, DDX18, WDR36, PRMT2, RFC1, DIMT1, DIS3, SIRT6, RCN2, GRWD1, AGPS, KIF20B, PPID, GTF3C3, PRKDC, ZCCHC9, UTP23, GTPBP10, NOL8, RPF2, SDAD1, MTDH, BCLAF1, DEAF1, MKNK2, SNRPB2, E2F5, RPL18, DCAF13, ZC3H15, NOP58, PNO1, KRR1, NUP153, NOC3L, WDR12, RSL1D1, ABTB1, WEE1, ZZZ3, STAG2, TCEA1, …	662	857	18224	2.05582	3.99113e-05	9.97803e-06	9.69349e-06
UP_KEYWORDS	Nucleotide-binding	104	14.7518	9.69673e-08	TESK1, TTF2, SMC3, SMC4, ACTB, SMC2, TBK1, AKT2, CHEK1, PAPOLA, PIM3, MAP3K7, DDX18, DAPK3, DDX10, CSNK1D, PRPF4B, VRK2, VRK3, CDC34, RAB35, PRKD2, KIF20B, EPHA2, UBA6, PRKDC, DNAJC27, GSPT1, BRIP1, SPAST, RRAS, DHX36, G3BP1, MARK4, RAB6A, N4BP2, FANCM, ABCA7, EEF2, PAICS, SRPK1, CCT6A, UBE2W, KIF18A, STK26, UBA3, CDK1, MAP3K10, MAP3K11, UBE2M, BMPR1A, DDR1, TOP2A, TOP2B, GSK3A, GFM1, DDX46, MCM8…	705	1788	20581	1.69802	3.3938e-05	2.61066e-06	2.29738e-06
UP_KEYWORDS	mRNA processing	33	4.68085	1.50044e-07	DDX46, CSTF3, SRSF1, HNRNPR, TTF2, SYNCRIP, U2AF2, PAPOLA, SYMPK, ZNF326, SNRPB2, SRSF10, CMTR2, BCAS2, RBM39, PRPF38B, PTCD2, RNGTT, ZRANB2, THOC1, PRPF4B, PRPF40A, THOC2, SCAF1, CDC40, PTBP3, SRPK1, PRPF39, PDE12, SRSF2, SNRNP27, GEMIN6, SRSF6	705	332	20581	2.9017	5.25141e-05	3.75111e-06	3.30098e-06
UP_KEYWORDS	Transcription regulation	126	17.8723	1.87568e-07	ZNF572, CRTC2, CCNT2, ICE2, ZBTB24, ZBTB26, JMJD1C, UBP1, TTF2, RBPJ, CARF, IKZF5, CCAR1, TRIM28, TRIM24, ZNF326, ZNF205, JUNB, MAP3K7, ZFP1, DAPK3, THOC1, PTOV1, ZNF12, THAP5, TBL1XR1, ERF, SRFBP1, ZNF674, ASF1A, CDCA7, RLF, NPAS1, MBTD1, NPAT, DEAF1, DHX36, NACC1, CAMTA2, E4F1, ZNF787, ZNF148, ZBTB7B, ZBTB7A, MTERF3, IRF2BP1, RFXANK, ZBTB11, FOXN2, SUPT5H, SMAD5, NR2F6, CNOT6, ZBTB6, ZZZ3, CNOT…	705	2332	20581	1.57732	6.56466e-05	4.37658e-06	3.85139e-06
GOTERM_BP_DIRECT	GO:0007067~mitotic nuclear division	29	4.11348	2.32558e-07	USP37, NCAPG2, CETN3, BRCC3, KIF11, SKA3, SMC3, VCPIP1, NUP62, KNTC1, E4F1, MARK4, CEP55, PBRM1, BORA, SETDB2, HAUS3, MASTL, ASPM, ANLN, TPX2, WEE1, STAG2, ZW10, CDK1, SRSF2, ANAPC4, KIF20B, ITGB3BP	634	248	16792	3.09713	0.000534741	0.000267442	0.000265698
GOTERM_CC_DIRECT	GO:0005737~cytoplasm	248	35.1773	5.16181e-07	RNH1, SMC3, RBPJ, SMC4, ACTB, SMC2, TBK1, CSPP1, TYW5, DAPK3, KRT8, ARMC7, ACTN4, EML2, RC3H2, ARMC1, MTAP, CDC34, CEP57L1, GRWD1, ETHE1, ZW10, PRKD2, PFN1, KIF20B, TRIM11, NUP205, PARPBP, CDCA7, COPS7A, BRCC3, SKA3, MTDH, C12ORF57, BRIP1, BLOC1S6, SPAST, DHX36, INPP5K, SYMPK, VASP, NAA50, JUP, ST13, DDIAS, SIAH1, PAICS, SRPK1, CCT6A, ABTB1, GIPC1, AGO2, PAF1, STRN, CALM3, DCP1A, RAD18, TOP2A, TO…	662	5222	18224	1.30738	0.000271475	5.43023e-05	5.27537e-05
UP_SEQ_FEATURE	nucleotide phosphate-binding region:ATP	66	9.3617	7.45459e-07	DDR1, TOP2A, TOP2B, GSK3A, DDX46, MCM8, CHD7, TESK1, TTF2, KIF11, SMC3, SMC4, CHD1, SMC2, TBK1, AKT2, CHEK1, PIM3, MAP3K7, DDX18, ACTR2, SHPRH, RFC1, MINK1, DAPK3, RIPK4, DDX10, CSNK1D, PRPF4B, VRK2, VRK3, MASTL, ITPKC, PDIK1L, PRKD2, SGK3, KIF20B, EPHA2, UBA6, TAF9, ATAD2B, BRIP1, SPAST, BTAF1, DHX36, ERBB2, MKNK2, MARK4, N4BP2, MAP4K3, MAP3K1, ATAD5, FANCM, ERCC6L2, SRPK1, CENPE, KIF18A, WEE1, …	699	994	20063	1.9058	0.00134242	0.00134406	0.00134034
UP_KEYWORDS	DNA repair	29	4.11348	1.04937e-06	PARPBP, PRKDC, MCM8, MPG, HMGB1, BRCC3, BRCA1, SMC3, PRIMPOL, RAD51AP1, BRIP1, CHEK1, REV3L, USP1, PMS1, FANCI, POLQ, SHPRH, FANCM, ERCC6L2, REV1, GTF2H1, RAD23A, GTF2H3, MMS22L, UBE2W, ERCC1, STUB1, RAD18	705	293	20581	2.8894	0.000367213	2.2955e-05	2.02004e-05
UP_KEYWORDS	Protein transport	46	6.52482	1.21696e-06	NAPA, CD63, TTC26, NUP205, NUP107, STXBP3, MVP, AP2A1, SDAD1, XPO1, RAB25, LMAN2, NUP62, AP2S1, TMED1, TNPO1, ECT2, RAB6A, TBC1D17, AP1M2, SNX5, AP1M1, RHBDF1, VPS18, ATG9A, AP3D1, AP1AR, NUP153, ACTN4, PEX13, BET1L, RAB11B, PLEKHA8, RINT1, KIF18A, AFTPH, PITPNM1, ZW10, RAB35, CHMP2A, PLEKHM1, NUP54, EXOC5, APBA3, PPID, COPE	705	610	20581	2.20143	0.000425845	2.50551e-05	2.20484e-05
INTERPRO	IPR016024:Armadillo-type fold	33	4.68085	1.52374e-06	RIF1, RNPEPL1, PRKDC, NCAPG2, AP2A1, PDS5B, PIK3C2A, SDAD1, EFR3A, BTAF1, XPO1, PPP2R1A, PSMD5, PPP6R1, SYMPK, TNPO1, ZYG11B, ZER1, MAP3K1, JUP, API5, AP3D1, ARMC7, DOHH, NOC3L, ARMC1, ASPM, MMS22L, INF2, STAG2, ELMO3, CEBPZ, TAF2	669	351	18559	2.60817	0.00171122	0.00171268	0.00169745
UP_KEYWORDS	DNA damage	32	4.53901	1.63725e-06	PARPBP, RIF1, PRKDC, MCM8, MPG, PHF1, HMGB1, BRCC3, BRCA1, SMC3, PRIMPOL, RAD51AP1, BRIP1, CHEK1, REV3L, USP1, PMS1, FANCI, POLQ, SHPRH, FANCM, ATAD5, ERCC6L2, REV1, GTF2H1, RAD23A, GTF2H3, MMS22L, UBE2W, ERCC1, STUB1, RAD18	705	352	20581	2.6539	0.000572875	3.18355e-05	2.80152e-05
GOTERM_MF_DIRECT	GO:0004672~protein kinase activity	34	4.8227	2.87723e-06	DDR1, FASTKD1, PRKDC, TESK1, TBK1, TRIM28, AKT2, FASTK, ERBB2, CHEK1, MKNK2, PIM3, MAP3K7, MAP4K3, MAP3K1, DAPK3, RIPK4, MINK1, PRPF4B, GTF2H1, CSNK1D, VRK2, GTF2H3, VRK3, SRPK1, WEE1, PINK1, STK26, CDK1, MAP3K10, PRKD2, PKN2, SGK3, MAP3K11	644	359	16881	2.48254	0.00200629	0.000669435	0.000661763
UP_KEYWORDS	ATP-binding	81	11.4894	3.21662e-06	DDR1, TOP2A, TOP2B, GSK3A, DDX46, MCM8, CHD7, ADK, TESK1, TTF2, KIF11, PIK3C2A, SMC3, SMC4, CHD1, ACTB, HK1, SMC2, TBK1, FASTK, AKT2, CHEK1, PAPOLA, PIM3, MAP3K7, DDX18, ACTR2, SHPRH, RFC1, MINK1, DAPK3, RIPK4, DDX10, CSNK1D, PRPF4B, VRK2, MASTL, ITPKC, CDC34, PDIK1L, PRKD2, SGK3, KIF20B, EPHA2, UBA6, PRKDC, ATAD2B, BRIP1, SPAST, BTAF1, DHX36, ERBB2, G3BP1, MKNK2, MARK4, N4BP2, MAP4K3, POLQ, RRM1…	705	1391	20581	1.69995	0.00112519	5.92535e-05	5.21431e-05
UP_KEYWORDS	mRNA splicing	26	3.68794	3.53766e-06	DDX46, SRSF1, HNRNPR, TTF2, SYNCRIP, U2AF2, ZNF326, SNRPB2, SRSF10, BCAS2, RBM39, PRPF38B, ZRANB2, THOC1, PRPF4B, PRPF40A, THOC2, SCAF1, CDC40, PTBP3, SRPK1, PRPF39, SRSF2, SNRNP27, GEMIN6, SRSF6	705	260	20581	2.91929	0.00123742	6.19091e-05	5.448e-05
UP_SEQ_FEATURE	splice variant	327	46.383	6.75378e-06	LRR1, OGFOD3, CBLC, JMJD1C, HNRNPR, RBPJ, SMC4, GLS, SMC2, CCAR1, MTBP, EFR3A, TRIM28, KIAA1586, CSPP1, TRIM24, DUS4L, TBC1D22A, VPS18, ALG9, TYW5, ZFP1, ARRDC2, REV1, PTOV1, RC3H1, AP1AR, CSNK1D, RC3H2, FAM133B, SIGIRR, THAP5, PDE12, FAM76B, PRR12, KIF20B, NBL1, CFAP97, CCDC82, TRIM11, PARPBP, PRKDC, DCUN1D4, CWF19L2, CDCA7, NAIF1, BRCC3, SKA3, MBTD1, BRIP1, BLOC1S6, SPAST, DHX36, INPP5K, SYMPK,…	699	7760	20063	1.2095	0.0120966	0.00608853	0.00607165
UP_KEYWORDS	rRNA processing	14	1.98582	6.86378e-06	UTP15, WDR36, DIS3, DIMT1, KRR1, TSR3, UTP23, CHD7, FCF1, NOL8, WDR12, MPHOSPH10, NOL11, DCAF13	705	86	20581	4.75233	0.00239945	0.000114396	0.000100669
UP_SEQ_FEATURE	mutagenesis site	114	16.1702	1.08248e-05	CRTC2, CCNT2, LRR1, CIB1, TBK1, UROD, AKT2, CHEK1, MAP3K7, DAPK3, THOC1, KRT8, REV1, CTDNEP1, PREPL, CDC34, CCNE2, ERF, PRKD2, ASF1A, EPHA2, UBA6, PRKDC, LPAR2, BRCC3, CORO1B, RAD51AP1, NPAT, BRIP1, SPAST, DEAF1, DHX36, UBC, G3BP1, INPP5K, E4F1, RAB6A, VASP, FANCM, SIAH1, GLMN, ADAP1, SUPT5H, PAICS, SMAD5, SRPK1, GGCT, ANLN, AGO2, UBA3, CHMP2A, PLXNB2, DCP1A, MAP3K11, UBE2M, TOP2A, LIN54, PSIP1, …	699	2191	20063	1.49342	0.0193173	0.00650569	0.00648765
UP_KEYWORDS	Ribosome biogenesis	12	1.70213	1.15425e-05	NOP58, WDR36, KRR1, ZNHIT6, TSR3, UTP23, FCF1, GTPBP10, MPHOSPH10, SDAD1, WDR12, DCAF13	705	65	20581	5.38946	0.00403176	0.000183631	0.000161595
GOTERM_BP_DIRECT	GO:0000086~G2/M transition of mitotic cell cycle	18	2.55319	1.5805e-05	BORA, CEP135, SSNA1, HAUS3, CSNK1D, HMMR, MASTL, DNM2, TPX2, WEE1, PPP2R1A, UBC, CHEK1, CDK1, CALM3, MARK4, TAF2, CEP78	634	137	16792	3.47989	0.0356991	0.0121172	0.0120382
UP_KEYWORDS	Ubl conjugation pathway	46	6.52482	2.0036e-05	USP37, CUL5, UBA6, MGRN1, LRR1, PHF23, CBLC, UBR3, FBXO45, BRCC3, BRCA1, FBXO46, TRIM8, MTBP, UFL1, VCPIP1, RAB40C, TRIM28, KIAA1586, HECTD3, TRIM24, USP1, E4F1, DCAF13, ZYG11B, SHPRH, ZER1, SIAH1, IRF2BP1, ZFP91, JOSD2, RC3H2, SENP1, TRAF7, UBE2W, CDC34, NPLOC4, TBL1XR1, UBA3, UBE2V2, ANAPC4, STUB1, TRIM33, RAD18, TRIM11, UBE2M	705	680	20581	1.97481	0.00698812	0.000304895	0.000268308
UP_KEYWORDS	RNA-binding	45	6.38298	2.49178e-05	RBM27, RBM26, DDX46, SRSF1, NOL8, HNRNPR, LARP1B, RAD51AP1, SYNCRIP, XPO1, U2AF2, FASTK, DHX36, G3BP1, PAPOLA, SNRPB2, SRSF10, TRDMT1, RBM39, DDX18, TIA1, ZRANB2, PNO1, DIMT1, KRR1, DIS3, THOC1, RC3H1, DDX10, NSUN6, THOC2, LARP4, SCAF1, EIF2S1, RC3H2, LRPPRC, PTBP3, CNOT6, LACTB2, AGO2, EIF3G, SRSF2, TRMT11, SRSF6, RBM45	705	665	20581	1.97546	0.00868342	0.000363385	0.000319779
GOTERM_CC_DIRECT	GO:0005813~centrosome	34	4.8227	3.71501e-05	TTC26, NUP107, SSNA1, CEP120, CETN3, CIB1, SPAST, TBC1D31, CSPP1, ORC2, CHEK1, MARK4, DCAF13, CEP55, CEP78, ANKRD26, CEP135, CCDC15, HAUS3, CSNK1D, ZNF12, MASTL, MZT1, DNM2, CEP57L1, STK26, SASS6, CDK1, CEP162, PKN2, CALM3, KIF20B, MAP3K11, RAD18	662	426	18224	2.19713	0.0193516	0.00325683	0.00316395
UP_KEYWORDS	Serine/threonine-protein kinase	31	4.39716	3.87655e-05	GSK3A, PRKDC, TESK1, TBK1, AKT2, FASTK, CHEK1, MKNK2, PIM3, MARK4, MAP3K7, MAP4K3, MAP3K1, DAPK3, RIPK4, MINK1, PRPF4B, CSNK1D, VRK2, MASTL, SRPK1, PINK1, PDIK1L, STK26, CDK1, MAP3K10, PRKD2, PKN2, SGK3, MAP3K11, BMPR1A	705	393	20581	2.30275	0.0134765	0.000542717	0.000477591
GOTERM_MF_DIRECT	GO:0004674~protein serine/threonine kinase activity	32	4.53901	4.85166e-05	GSK3A, CCNT2, PRKDC, TESK1, TBK1, AKT2, FASTK, CHEK1, MKNK2, PIM3, MARK4, MAP3K7, MAP4K3, MAP3K1, DAPK3, RIPK4, MINK1, PRPF4B, CSNK1D, VRK2, MASTL, VRK3, SRPK1, PINK1, PDIK1L, CDK1, MAP3K10, PRKD2, PKN2, SGK3, MAP3K11, BMPR1A	644	376	16881	2.23087	0.0332984	0.00846615	0.00836912
UP_KEYWORDS	Transferase	89	12.6241	6.79691e-05	DDR1, SUV39H2, GSK3A, CHPF, ADK, TESK1, BRCA1, PIK3C2A, HK1, GYS1, TBK1, FASTK, AKT2, PPAT, CHEK1, DBT, PAPOLA, REV3L, VCPKMT, PIM3, DLAT, MAP3K7, CMTR2, ALG9, PRMT2, DIMT1, MINK1, DHPS, DAPK3, RIPK4, PLAUR, REV1, NSUN6, CSNK1D, PRPF4B, SIRT6, VRK2, VRK3, MASTL, RABGGTA, DPM1, ITPKC, MTAP, CDC34, PDIK1L, AGPS, THAP9, PRKD2, SGK3, EPHA2, BCAT2, GTF3C4, PRKDC, PRIMPOL, POLD4, HECTD3, ERBB2, MKNK2, …	705	1708	20581	1.52118	0.0235092	0.000914968	0.000805172
UP_SEQ_FEATURE	repeat:WD 5	22	3.12057	8.84349e-05	UTP15, WDR36, WDR1, WDR3, PAK1IP1, MED16, WDR12, WDR24, CDC40, EML2, CORO1B, TRAF7, WDR92, TBC1D31, TBL1XR1, GRWD1, GNB2, PHIP, STRN, NOL10, BRWD3, DCAF13	699	237	20063	2.66436	0.147316	0.039862	0.0397515
UP_KEYWORDS	Apoptosis	37	5.24823	9.98738e-05	TRADD, CDCA7, NAIF1, CIB1, SHB, CCAR1, BBC3, TMEM102, CASP8, WDR92, OPA1, PPP1R13L, AKT2, FASTK, MKNK2, PIM3, MAP3K7, MEF2D, TIA1, DDIAS, API5, SIAH1, DAPK3, THOC1, TNFRSF1A, MFSD10, TRAF7, TPX2, STK26, CDK1, BAX, CYCS, PKN2, ELMO3, PPID, ITGB3BP, EPHA2	705	536	20581	2.01518	0.0343536	0.00129466	0.0011393
INTERPRO	IPR019775:WD40 repeat, conserved site	18	2.55319	0.000105403	UTP15, WDR36, WDR1, WDR3, PAK1IP1, WDR12, WDR24, CDC40, CORO1B, TRAF7, TBC1D31, TBL1XR1, GRWD1, GNB2, PHIP, STRN, BRWD3, DCAF13	669	166	18559	3.0081	0.11173	0.0365859	0.0362604
INTERPRO	IPR017986:WD40-repeat-containing domain	26	3.68794	0.0001249	GTF3C4, WDR1, WDR3, PAK1IP1, MED16, WDR24, CORO1B, TBC1D31, WDR92, KNTC1, DCAF13, UTP15, WDR36, WDR12, EML2, CDC40, TRAF7, TBL1XR1, GRWD1, GNB2, ANAPC4, STRN, NOL10, PHIP, NOL11, BRWD3	669	306	18559	2.35711	0.130987	0.0365859	0.0362604
SMART	SM00220:S_TKc	30	4.25532	0.000137078	GSK3A, TBK1, AKT2, CHEK1, MKNK2, PIM3, MARK4, MAP3K7, MAP4K3, MAP3K1, DAPK3, RIPK4, MINK1, PRPF4B, CSNK1D, VRK2, MASTL, VRK3, SRPK1, WEE1, PINK1, PDIK1L, STK26, CDK1, MAP3K10, PRKD2, PKN2, SGK3, MAP3K11, BMPR1A	390	359	10057	2.15492	0.0358083	0.0364626	0.0359143
UP_SEQ_FEATURE	domain:Protein kinase	34	4.8227	0.000157089	DDR1, GSK3A, TESK1, TBK1, AKT2, ERBB2, CHEK1, MKNK2, PIM3, MARK4, MAP3K7, MAP4K3, MAP3K1, DAPK3, RIPK4, MINK1, PRPF4B, CSNK1D, VRK2, MASTL, VRK3, SRPK1, WEE1, PINK1, PDIK1L, STK26, CDK1, MAP3K10, PRKD2, PKN2, SGK3, MAP3K11, BMPR1A, EPHA2	699	478	20063	2.0416	0.246553	0.0566462	0.0564892
INTERPRO	IPR014721:Ribosomal protein S5 domain 2-type fold, subgroup	7	0.992908	0.000164226	TOP2A, TOP2B, GFM1, RPS16, GFM2, EEF2, PMS1	669	24	18559	8.09124	0.168568	0.0365859	0.0362604
INTERPRO	IPR008271:Serine/threonine-protein kinase, active site	26	3.68794	0.000171008	GSK3A, AKT2, CHEK1, MKNK2, PIM3, MARK4, MAP3K7, MAP3K1, DAPK3, RIPK4, MINK1, PRPF4B, CSNK1D, VRK2, MASTL, SRPK1, WEE1, PINK1, PDIK1L, CDK1, MAP3K10, PRKD2, PKN2, SGK3, MAP3K11, BMPR1A	669	312	18559	2.31178	0.174883	0.0365859	0.0362604
GOTERM_BP_DIRECT	GO:0008380~RNA splicing	18	2.55319	0.000181366	RBM39, PRPF38B, ZRANB2, MTERF3, THOC1, PRPF4B, THOC2, TTF2, SCAF1, CDC40, PTBP3, SRPK1, SYNCRIP, PPP2R1A, SRSF2, MPHOSPH10, ZNF326, BCAS2	634	166	16792	2.87195	0.341097	0.104285	0.103605
GOTERM_MF_DIRECT	GO:0005524~ATP binding	85	12.0567	0.000187658	DDR1, TOP2A, TOP2B, GSK3A, DDX46, MCM8, CHD7, ADK, TESK1, TTF2, KIF11, PIK3C2A, SMC3, SMC4, CHD1, ACTB, HK1, SMC2, TBK1, FASTK, AKT2, CHEK1, PAPOLA, PIM3, MAP3K7, DDX18, ACTR2, SHPRH, RFC1, MINK1, DAPK3, RIPK4, DDX10, CSNK1D, PRPF4B, VRK2, VRK3, MASTL, ITPKC, CDC34, PDIK1L, PRKD2, SGK3, KIF20B, EPHA2, UBA6, PRKDC, PDS5B, ATAD2B, BRIP1, SPAST, BTAF1, DHX36, ERBB2, G3BP1, MKNK2, MARK4, N4BP2, PMS1,…	644	1495	16881	1.49036	0.12278	0.0261971	0.0258968
INTERPRO	IPR011989:Armadillo-like helical	21	2.97872	0.000195299	ZYG11B, ZER1, RIF1, JUP, PRKDC, API5, NCAPG2, AP3D1, AP2A1, ARMC7, PDS5B, DOHH, ARMC1, ASPM, EFR3A, BTAF1, XPO1, PPP2R1A, PSMD5, SYMPK, TNPO1	669	225	18559	2.5892	0.19711	0.0365859	0.0362604
UP_KEYWORDS	Cytoskeleton	63	8.93617	0.000200081	RIF1, WDR1, PHF1, TRADD, CCDC124, CEP120, CETN3, CIB1, KIF11, ACTB, CSPP1, NUP62, CHEK1, CHAMP1, KNTC1, CEP55, ACTR2, DBNL, CEP135, ANXA11, HAUS3, CSNK1D, MASTL, EML2, DNM2, ASPM, CEP57L1, CDC42EP4, ZW10, PFN1, KIF20B, SSNA1, DNAJC24, BRCC3, SKA3, ADD3, CORO1B, SPAST, SYMPK, GAS2L1, MARK4, ECT2, CEP78, POLR2M, VASP, JUP, ERCC6L2, SSH3, MZT1, CENPE, ANLN, TPX2, KIF18A, SASS6, CDK1, TRIP10, ZYX, CE…	705	1138	20581	1.61613	0.0676392	0.00250101	0.00220089
GOTERM_CC_DIRECT	GO:0032040~small-subunit processome	8	1.13475	0.000221682	NOP58, WDR36, KRR1, WDR3, UTP23, FCF1, MPHOSPH10, DCAF13	662	35	18224	6.29227	0.110074	0.0166578	0.0161828
GOTERM_BP_DIRECT	GO:0006281~DNA repair	22	3.12057	0.000232684	FANCI, POLQ, SHPRH, PARPBP, ERCC6L2, REV1, CSNK1D, GTF2H1, BRCA1, PDS5B, BRCC3, SMC3, GTF2H3, RAD51AP1, UBE2W, TRIM28, ERCC1, CHEK1, CDK1, STUB1, ASF1A, RAD18	634	235	16792	2.47952	0.414468	0.107034	0.106336
UP_SEQ_FEATURE	repeat:WD 4	22	3.12057	0.000244712	UTP15, WDR36, WDR1, WDR3, PAK1IP1, MED16, WDR12, WDR24, CDC40, EML2, CORO1B, TRAF7, WDR92, TBC1D31, TBL1XR1, GRWD1, GNB2, PHIP, STRN, NOL10, BRWD3, DCAF13	699	255	20063	2.47629	0.356624	0.0735361	0.0733322
UP_KEYWORDS	Centromere	15	2.12766	0.000258125	SUV39H2, NUP107, SMC3, SKA3, GPATCH11, CENPE, STAG2, PPP2R1A, ZW10, CENPK, CHAMP1, KNTC1, CENPQ, ITGB3BP, MAD2L1	705	137	20581	3.1963	0.0863934	0.00304261	0.0026775
UP_KEYWORDS	DNA-binding	100	14.1844	0.000260795	ZNF572, ZBTB24, DSCC1, ZBTB26, UBP1, TTF2, RBPJ, CARF, IKZF5, TRIM24, ZNF326, ZNF205, JUNB, ZFP1, THOC1, REV1, ZNF12, THAP5, THAP9, ERF, ZNF674, PARPBP, PRKDC, RLF, NPAS1, RAD51AP1, DEAF1, DHX36, G3BP1, E4F1, ZNF787, ZNF148, ZBTB7B, ZBTB7A, FANCI, MTERF3, FANCM, RFXANK, NUP153, ZBTB11, FOXN2, SMAD5, NR2F6, ZBTB6, ZZZ3, ZNF653, RAD18, TOP2A, LIN54, ZNF770, TOP2B, ZNF131, MCM8, CHD7, HNF4G, PSIP1, …	705	2050	20581	1.42404	0.0872473	0.00304261	0.0026775
UP_SEQ_FEATURE	compositionally biased region:Arg/Ser-rich (RS domain)	6	0.851064	0.000295153	RBM39, U2AF2, SRSF1, SRSF2, SRSF6, SRSF10	699	18	20063	9.56748	0.412539	0.076023	0.0758122
UP_KEYWORDS	Repressor	38	5.39007	0.000335044	SUV39H2, LIN54, ZNF131, HDAC2, PHF1, RBPJ, CCAR1, IKZF5, BCLAF1, SCML1, TRIM28, U2AF2, PPP1R13L, NACC1, TRIM24, NELFB, E4F1, ZNF148, ZBTB7B, CIC, ZBTB7A, TSC22D4, IRF2BP1, ZNF12, SUPT5H, RC3H2, PTBP3, NR2F6, THAP5, RBL1, TBL1XR1, AGO2, ERF, SRSF6, RBAK, ZNF653, TRIM33, ITGB3BP	705	592	20581	1.87387	0.110668	0.00378275	0.00332882
GOTERM_BP_DIRECT	GO:0006406~mRNA export from nucleus	13	1.84397	0.000376445	NUP205, NUP107, SRSF1, THOC1, NUP153, THOC2, CDC40, U2AF2, NUP62, SRSF2, NUP54, SRSF6, SRSF10	634	100	16792	3.44315	0.579364	0.11877	0.117996
KEGG_PATHWAY	hsa04110:Cell cycle	14	1.98582	0.000388945	HDAC2, PRKDC, SMC3, WEE1, RBL1, DBF4, STAG2, CCNE2, ORC2, CHEK1, CDK1, ANAPC4, E2F5, MAD2L1	243	124	6879	3.19614	0.0802372	0.050523	0.050288
INTERPRO	IPR000719:Protein kinase, catalytic domain	34	4.8227	0.000403248	DDR1, GSK3A, TESK1, TBK1, AKT2, ERBB2, CHEK1, MKNK2, PIM3, MARK4, MAP3K7, MAP4K3, MAP3K1, DAPK3, RIPK4, MINK1, PRPF4B, CSNK1D, VRK2, MASTL, VRK3, SRPK1, WEE1, PINK1, PDIK1L, STK26, CDK1, MAP3K10, PRKD2, PKN2, SGK3, MAP3K11, BMPR1A, EPHA2	669	487	18559	1.93677	0.3645	0.0634305	0.0628662
GOTERM_BP_DIRECT	GO:0016032~viral process	25	3.5461	0.000429521	CRTC2, NUP205, NUP107, CUL5, SYNCRIP, XPO1, NUP62, E4F1, TNPO1, RAB6A, AP1M1, RNGTT, KRT8, NUP153, RAD23A, VRK2, SRPK1, TNFRSF1A, KRT19, CREB1, RBL1, ZYX, BAX, NUP54, EPHA2	634	299	16792	2.21453	0.62772	0.11877	0.117996
INTERPRO	IPR011009:Protein kinase-like domain	36	5.10638	0.000451463	DDR1, GSK3A, PRKDC, TESK1, PIK3C2A, TBK1, AKT2, ERBB2, CHEK1, MKNK2, PIM3, MARK4, MAP3K7, MAP4K3, MAP3K1, DAPK3, RIPK4, MINK1, PRPF4B, CSNK1D, VRK2, MASTL, VRK3, SRPK1, WEE1, PINK1, PDIK1L, STK26, CDK1, MAP3K10, PRKD2, PKN2, SGK3, MAP3K11, BMPR1A, EPHA2	669	531	18559	1.88077	0.398037	0.0634305	0.0628662
GOTERM_BP_DIRECT	GO:0016925~protein sumoylation	14	1.98582	0.000465454	TOP2A, TOP2B, NOP58, NUP205, NUP107, NUP153, BRCA1, SMC3, SENP1, STAG2, TRIM28, KIAA1586, NUP62, NUP54	634	117	16792	3.16924	0.657264	0.11877	0.117996
KEGG_PATHWAY	hsa03460:Fanconi anemia pathway	9	1.2766	0.000469982	FANCI, BRIP1, FANCM, RMI1, ERCC1, USP1, REV3L, REV1, BRCA1	243	53	6879	4.80713	0.0961301	0.050523	0.050288
GOTERM_BP_DIRECT	GO:0007062~sister chromatid cohesion	13	1.84397	0.000494703	NUP107, PDS5B, SMC3, CENPE, KIF18A, STAG2, XPO1, ZW10, CENPK, KNTC1, CENPQ, ITGB3BP, MAD2L1	634	103	16792	3.34287	0.679572	0.11877	0.117996
UP_SEQ_FEATURE	repeat:WD 3	22	3.12057	0.000500959	UTP15, WDR36, WDR1, WDR3, PAK1IP1, MED16, WDR12, WDR24, CDC40, EML2, CORO1B, TRAF7, WDR92, TBC1D31, TBL1XR1, GRWD1, GNB2, PHIP, STRN, NOL10, BRWD3, DCAF13	699	269	20063	2.34741	0.59463	0.112904	0.112591
GOTERM_BP_DIRECT	GO:0031124~mRNA 3'-end processing	9	1.2766	0.000516392	U2AF2, CSTF3, SRSF1, THOC1, PAPOLA, SRSF2, THOC2, SRSF6, CDC40	634	50	16792	4.76744	0.695172	0.11877	0.117996
INTERPRO	IPR027417:P-loop containing nucleoside triphosphate hydrolase	52	7.37589	0.000546436	GFM1, DDX46, MCM8, GFM2, CHD7, TTF2, KIF11, SMC3, SMC4, CHD1, SMC2, ARL5B, OPA1, ARL5A, DDX18, SHPRH, RFC3, RFC1, ZGRF1, RHOG, DDX10, DNM2, ASPM, RAB35, KIF20B, PARPBP, ATL2, GTPBP10, MTIF2, DNAJC27, GSPT1, ATAD2B, BRIP1, NRAS, SPAST, BTAF1, RAB25, RAB40C, RRAS, DHX36, RAB6A, N4BP2, POLQ, ATAD5, FANCM, ERCC6L2, ABCA7, EEF2, RAB11B, CENPE, KIF18A, TJP3	669	879	18559	1.64113	0.459014	0.0676122	0.0670107
UP_KEYWORDS	tRNA processing	11	1.56028	0.000580005	TRUB1, PUS10, TRMT10C, TYW5, TPRKB, TRMT13, TRMT11, DUS4L, TRDMT1, TRMT61B, ADAT2	705	84	20581	3.82288	0.183771	0.0063438	0.00558255
UP_SEQ_FEATURE	binding site:ATP	36	5.10638	0.000597517	DDR1, TOP2A, GSK3A, TESK1, TBK1, AKT2, ERBB2, CHEK1, MKNK2, PIM3, MARK4, MAP3K7, MAP4K3, MAP3K1, DAPK3, RIPK4, MINK1, PRPF4B, CSNK1D, VRK2, MASTL, VRK3, SRPK1, ITPKC, WEE1, PINK1, PDIK1L, STK26, CDK1, MAP3K10, PRKD2, PKN2, SGK3, MAP3K11, BMPR1A, EPHA2	699	558	20063	1.85177	0.6594	0.119703	0.119371
INTERPRO	IPR014001:Helicase, superfamily 1/2, ATP-binding domain	13	1.84397	0.000601532	POLQ, DDX18, SHPRH, FANCM, DDX46, ERCC6L2, CHD7, DDX10, TTF2, CHD1, BRIP1, BTAF1, DHX36	669	110	18559	3.27853	0.491518	0.0676122	0.0670107
GOTERM_BP_DIRECT	GO:0006369~termination of RNA polymerase II transcription	10	1.41844	0.000626967	U2AF2, CSTF3, SRSF1, THOC1, PAPOLA, SRSF2, THOC2, TTF2, SRSF6, CDC40	634	64	16792	4.13841	0.763658	0.131093	0.130238
INTERPRO	IPR017441:Protein kinase, ATP binding site	28	3.97163	0.00067722	GSK3A, TESK1, TBK1, AKT2, ERBB2, CHEK1, MKNK2, PIM3, MARK4, MAP3K7, MAP4K3, MAP3K1, DAPK3, RIPK4, MINK1, CSNK1D, SRPK1, WEE1, PDIK1L, STK26, CDK1, MAP3K10, PRKD2, PKN2, SGK3, MAP3K11, BMPR1A, EPHA2	669	381	18559	2.03874	0.533013	0.0689454	0.068332
UP_KEYWORDS	WD repeat	22	3.12057	0.00072522	UTP15, WDR36, WDR1, WDR3, PAK1IP1, MED16, WDR12, WDR24, CDC40, EML2, CORO1B, TRAF7, WDR92, TBC1D31, TBL1XR1, GRWD1, GNB2, PHIP, STRN, NOL10, BRWD3, DCAF13	705	281	20581	2.28557	0.224245	0.00769172	0.00676872
INTERPRO	IPR001680:WD40 repeat	22	3.12057	0.000736071	UTP15, WDR36, WDR1, WDR3, PAK1IP1, MED16, WDR12, WDR24, CDC40, EML2, CORO1B, TRAF7, WDR92, TBC1D31, TBL1XR1, GRWD1, GNB2, PHIP, STRN, NOL10, BRWD3, DCAF13	669	268	18559	2.27728	0.562924	0.0689454	0.068332
KEGG_PATHWAY	hsa03040:Spliceosome	14	1.98582	0.000764548	PRPF38B, DDX46, SRSF1, THOC1, PRPF40A, THOC2, CDC40, U2AF2, SRSF2, SNRNP27, SNRPB2, SRSF6, SRSF10, BCAS2	243	133	6879	2.97986	0.151632	0.0547926	0.0545378
UP_SEQ_FEATURE	repeat:WD 2	22	3.12057	0.000768627	UTP15, WDR36, WDR1, WDR3, PAK1IP1, MED16, WDR12, WDR24, CDC40, EML2, CORO1B, TRAF7, WDR92, TBC1D31, TBL1XR1, GRWD1, GNB2, PHIP, STRN, NOL10, BRWD3, DCAF13	699	278	20063	2.27142	0.749826	0.125985	0.125636
UP_SEQ_FEATURE	repeat:WD 1	22	3.12057	0.000768627	UTP15, WDR36, WDR1, WDR3, PAK1IP1, MED16, WDR12, WDR24, CDC40, EML2, CORO1B, TRAF7, WDR92, TBC1D31, TBL1XR1, GRWD1, GNB2, PHIP, STRN, NOL10, BRWD3, DCAF13	699	278	20063	2.27142	0.749826	0.125985	0.125636
GOTERM_BP_DIRECT	GO:0006260~DNA replication	16	2.2695	0.000776038	RRM1, RFC3, RFC1, MCM8, RMI1, DSCC1, REV1, NOL8, BRCA1, POLD4, BRIP1, DBF4, ORC2, CHEK1, CDK1, E4F1	634	155	16792	2.73402	0.8323	0.143838	0.142899
UP_KEYWORDS	Host-virus interaction	27	3.82979	0.00082095	CRTC2, CCNT2, CUL5, PSIP1, SYNCRIP, CASP8, XPO1, TBK1, NUP62, E4F1, TNPO1, RAB6A, AP1M1, RNGTT, KRT8, NUP153, RAD23A, VRK2, SRPK1, TNFRSF1A, KRT19, CREB1, RBL1, IRF3, ZYX, BAX, EPHA2	705	385	20581	2.04729	0.249826	0.00845095	0.00743684
UP_KEYWORDS	Kinase	43	6.09929	0.000855371	DDR1, GSK3A, PRKDC, ADK, TESK1, PIK3C2A, HK1, TBK1, AKT2, FASTK, ERBB2, CHEK1, MKNK2, EPS8L1, PIM3, MARK4, MAP3K7, MAP4K3, MAP3K1, DAPK3, RIPK4, MINK1, PLAUR, PRPF4B, CSNK1D, VRK2, MASTL, VRK3, SRPK1, ITPKC, WEE1, PINK1, PDIK1L, STK26, CDK1, MAP3K10, PRKD2, PKN2, CALM3, SGK3, MAP3K11, BMPR1A, EPHA2	705	735	20581	1.70788	0.258817	0.00855371	0.00752726
GOTERM_BP_DIRECT	GO:0006915~apoptotic process	38	5.39007	0.000862008	TRADD, CDCA7, NAIF1, CIB1, BRCA1, SHB, CCAR1, BBC3, TMEM102, BCLAF1, CASP8, WDR92, OPA1, PPP2R1A, PPP1R13L, AKT2, PIM3, MAP3K7, MEF2D, TIA1, MAP3K1, DDIAS, API5, SIAH1, DAPK3, THOC1, MFSD10, TRAF7, TPX2, IRF3, CDK1, BAX, MAP3K10, PTPN6, PKN2, ELMO3, PPID, ITGB3BP	634	567	16792	1.77506	0.86241	0.143838	0.142899
GOTERM_BP_DIRECT	GO:0018105~peptidyl-serine phosphorylation	14	1.98582	0.000875533	PRKDC, CSNK1D, VRK2, MASTL, VRK3, PINK1, TBK1, AKT2, MKNK2, CDK1, MAP3K10, PRKD2, PKN2, SGK3	634	125	16792	2.96641	0.866627	0.143838	0.142899
UP_KEYWORDS	Ligase	25	3.5461	0.000921492	UBA6, MGRN1, CBLC, UBR3, BRCA1, TRIM8, UFL1, TRIM28, KIAA1586, HECTD3, TRIM24, E4F1, SHPRH, SIAH1, IRF2BP1, ZFP91, PAICS, RC3H2, TRAF7, UBA3, STUB1, TRIM33, RAD18, TRIM11, UBE2M	705	347	20581	2.10324	0.275788	0.00895895	0.00788388
INTERPRO	IPR015943:WD40/YVTN repeat-like-containing domain	25	3.5461	0.000961948	WDR1, WDR3, PAK1IP1, MED16, WDR24, CORO1B, TBC1D31, WDR92, DCAF13, UTP15, WDR36, SEMA4B, WDR12, EML2, CDC40, TRAF7, TBL1XR1, GRWD1, GNB2, PLXNB2, ANAPC4, STRN, NOL10, PHIP, BRWD3	669	331	18559	2.09527	0.660998	0.0831715	0.0824315
GOTERM_CC_DIRECT	GO:0000775~chromosome, centromeric region	9	1.2766	0.000987129	CENPE, SUV39H2, STAG2, PPP2R1A, DSCC1, ZW10, PDS5B, SMC3, CENPQ	662	57	18224	4.34664	0.405174	0.0604012	0.0586787
SMART	SM00487:DEXDc	13	1.84397	0.0010011	POLQ, DDX18, SHPRH, FANCM, DDX46, ERCC6L2, CHD7, DDX10, TTF2, CHD1, BRIP1, BTAF1, DHX36	390	109	10057	3.07554	0.233887	0.133146	0.131144
UP_SEQ_FEATURE	short sequence motif:Nuclear localization signal	25	3.5461	0.00102785	ELL, CBLC, PSIP1, HNRNPR, PIK3C2A, BRIP1, BTAF1, SPAST, DEAF1, DHX36, LMNA, TRIM24, SYMPK, CAMTA2, RFC1, THOC1, REV1, THOC2, RSBN1, SENP1, TNIP1, ERCC1, SGK3, ZNF653, ITGB3BP	699	344	20063	2.08593	0.843257	0.154435	0.154007
UP_KEYWORDS	Zinc-finger	86	12.1986	0.00104716	RBM27, ZNF770, ZNF572, ZNF131, RBM26, ZFAND3, ZBTB24, PHF1, PHF23, ZBTB26, HNF4G, CBLC, JMJD1C, BRCA1, IKZF5, TRIM8, EEA1, TRIM28, ZNF408, ZNF280C, REV3L, TRIM24, CHAMP1, ZNF326, ZNF205, ZNF524, ZNF367, VPS18, SHPRH, ZFP1, RC3H1, ZFP91, ZNF12, RC3H2, PHF20L1, TRAF7, THAP5, DBF4, MTF2, THAP9, RARA, PRKD2, TRIM11, ZNF674, MGRN1, ZCCHC9, UBR3, ZBTB45, DNAJC24, RLF, RNFT1, MBTD1, DEAF1, ZNHIT6, ZNF42…	705	1781	20581	1.40965	0.306981	0.00990557	0.0087169
GOTERM_BP_DIRECT	GO:0007077~mitotic nuclear envelope disassembly	8	1.13475	0.00119013	CTDNEP1, NUP205, NUP107, LMNA, NUP62, CDK1, NUP153, NUP54	634	44	16792	4.8156	0.935361	0.170585	0.169473
GOTERM_BP_DIRECT	GO:0006397~mRNA processing	17	2.41135	0.00123789	RBM27, RBM39, PRPF38B, PTCD2, ZRANB2, RBM26, SRSF1, HNRNPR, TTF2, SCAF1, PTBP3, SRPK1, U2AF2, PDE12, SRSF2, ZNF326, BCAS2	634	179	16792	2.51541	0.942093	0.170585	0.169473
GOTERM_BP_DIRECT	GO:0006351~transcription, DNA-templated	100	14.1844	0.00126085	ZNF572, CRTC2, CCNT2, ZBTB24, ZBTB26, JMJD1C, UBP1, IKZF5, CCAR1, ZNF326, ZNF205, MAP3K7, ZFP1, DAPK3, PTOV1, ZNF12, THAP5, TBL1XR1, ERF, SRFBP1, ZNF674, ASF1A, ZCCHC9, CDCA7, RLF, NPAS1, MBTD1, NPAT, DHX36, NACC1, E4F1, ZNF787, ZBTB7A, IRF2BP1, RFXANK, ZBTB11, FOXN2, SMAD5, NR2F6, CNOT6, ZBTB6, ZZZ3, CNOT11, AGO2, BCL3, NOL11, RBAK, ZNF653, LIN54, SUV39H2, ZNF770, ZNF131, PHF1, CHD7, HNF4G, PSIP…	634	1955	16792	1.35477	0.945075	0.170585	0.169473
GOTERM_CC_DIRECT	GO:0016020~membrane	107	15.1773	0.00126491	NUP107, OGFOD3, CIB1, ACTB, RPS16, CAPNS1, PPP2R1A, SLC30A6, DDX18, ALG9, ECH1, ATG9A, HPCAL1, ANXA11, DNAJB14, RC3H2, DPM1, SIGIRR, ZW10, PFN1, NUP205, CD151, PRKDC, HMMR, ZMPSTE24, RRAS, ORC2, INPP5K, RAB6A, AP1M1, FANCI, API5, HPS6, LARP4, EEF2, PAICS, EIF2S1, MOB4, CNOT6, STAG2, GIPC1, GNB2, AGO2, CHMP2A, CDK1, PAF1, STRN, STT3B, LRP10, DCP1A, MAP3K11, DDR1, LGALS3BP, DDX46, NCAPG2, AP2A1, KI…	662	2200	18224	1.3389	0.486119	0.0604012	0.0586787
UP_KEYWORDS	Helicase	14	1.98582	0.00127687	DDX18, SHPRH, FANCM, DDX46, ERCC6L2, MCM8, CHD7, DDX10, TTF2, CHD1, BRIP1, BTAF1, G3BP1, DHX36	705	143	20581	2.85805	0.360578	0.0117607	0.0103494
GOTERM_CC_DIRECT	GO:0030529~intracellular ribonucleoprotein complex	14	1.98582	0.00135539	MVP, HNRNPR, BRCA1, ACTN4, EEF2, LRPPRC, ACTB, LARP1B, SYNCRIP, XPO1, G3BP1, NUP62, AGO2, SNRPB2	662	136	18224	2.83384	0.510034	0.0604012	0.0586787
GOTERM_MF_DIRECT	GO:0030544~Hsp70 protein binding	7	0.992908	0.00137178	CREB1, ST13, NUP62, CDK1, BAX, STUB1, PPID	644	33	16881	5.56028	0.616401	0.159584	0.157754
UP_KEYWORDS	DNA replication	11	1.56028	0.00140041	GINS1, POLD4, RRM1, RFC3, DBF4, RFC1, MCM8, RMI1, DSCC1, ORC2, REV3L	705	94	20581	3.41619	0.387673	0.0125678	0.0110597
GOTERM_CC_DIRECT	GO:0000785~chromatin	11	1.56028	0.00141911	SUV39H2, MTBP, PINK1, PARPBP, STAG2, DSCC1, CHEK1, JMJD1C, PDS5B, SMC3, JUNB	662	89	18224	3.40242	0.526205	0.0604012	0.0586787
GOTERM_CC_DIRECT	GO:0005694~chromosome	12	1.70213	0.00148971	POLQ, CENPE, DDX18, STAG2, SETDB2, GTPBP10, MPHOSPH10, PRPF4B, BRCA1, PDS5B, SMC3, SMC4	662	105	18224	3.14614	0.543503	0.0604012	0.0586787
GOTERM_CC_DIRECT	GO:0005819~spindle	13	1.84397	0.0014928	RIF1, HAUS3, ANXA11, CSNK1D, KIF11, EML2, MZT1, TPX2, SPAST, CSPP1, CHAMP1, CEP162, E4F1	662	121	18224	2.95763	0.544246	0.0604012	0.0586787
GOTERM_BP_DIRECT	GO:0007049~cell cycle	19	2.69504	0.00149821	SUV39H2, LIN54, CCNT2, RIF1, SIAH1, CCDC124, ANXA11, PRPF40A, BRCA1, SUPT5H, CCAR1, PCNP, RINT1, THAP5, RBL1, ERF, PIM3, PKN2, AVPI1	634	217	16792	2.31903	0.968205	0.191437	0.190189
SMART	SM00320:WD40	22	3.12057	0.00159501	UTP15, WDR36, WDR1, WDR3, PAK1IP1, MED16, WDR12, WDR24, CDC40, EML2, CORO1B, TRAF7, WDR92, TBC1D31, TBL1XR1, GRWD1, GNB2, PHIP, STRN, NOL10, BRWD3, DCAF13	390	267	10057	2.12479	0.345976	0.141424	0.139298
GOTERM_MF_DIRECT	GO:0008022~protein C-terminus binding	17	2.41135	0.00163867	TOP2A, TOP2B, DBNL, CEP135, SIAH1, DAPK3, CEP120, AP2A1, CIB1, EML2, SLC9A3R2, NPAT, ERCC1, ERBB2, AGO2, RABAC1, ITGB3BP	644	182	16881	2.44844	0.68169	0.163399	0.161526
INTERPRO	IPR001650:Helicase, C-terminal	12	1.70213	0.001763	POLQ, DDX18, SHPRH, BTAF1, FANCM, DDX46, ERCC6L2, CHD7, DHX36, DDX10, TTF2, CHD1	669	108	18559	3.08238	0.862394	0.141544	0.140284
GOTERM_BP_DIRECT	GO:0043161~proteasome-mediated ubiquitin-dependent protein catabolic process	18	2.55319	0.00180154	GSK3A, SIAH1, FBXO45, RAD23A, PCNP, PSMD8, ABTB1, UBE2W, CDC34, HECTD3, TBL1XR1, PSMD5, UBC, BTBD2, CDK1, ANAPC4, STUB1, MAD2L1	634	203	16792	2.34849	0.984193	0.218081	0.216659
UP_KEYWORDS	Methylation	53	7.51773	0.00182856	RBM27, CRTC2, NUP107, CHD7, TESK1, ACTB, UFL1, SYNCRIP, PPP1R13L, TRIM24, ZNF326, CIC, C11ORF68, PRMT2, MINK1, RHOG, KRT8, CSNK1D, PRPF40A, EPN1, PITPNM1, TBC1D4, CDC42EP4, AKT1S1, MTRF1L, SRSF1, ATL2, NRAS, BCLAF1, RAB25, RRAS, LMNA, G3BP1, GAS2L1, RAB6A, API5, IRF2BP1, EEF2, SUPT5H, LARP4, RAB11B, CENPE, KRT19, TNIP1, CNOT11, CCDC9, ZYX, MAP3K10, CALM3, NOL11, DCP1A, TRIM33, UBE2M	705	1001	20581	1.54568	0.473013	0.0159999	0.0140799
GOTERM_CC_DIRECT	GO:0005635~nuclear envelope	15	2.12766	0.00198001	POLR2M, RRM1, NUP205, NUP107, ROGDI, ANXA11, CTDNEP1, XPO1, LMNA, NUP62, S100A6, CHMP2A, BAX, NUP54, UBXN4	662	159	18224	2.59705	0.647434	0.0743918	0.0722704
GOTERM_BP_DIRECT	GO:0019985~translesion synthesis	7	0.992908	0.00207827	POLD4, RFC3, RFC1, UBC, REV3L, REV1, PRIMPOL	634	36	16792	5.15002	0.991646	0.239001	0.237443
GOTERM_MF_DIRECT	GO:0003682~chromatin binding	28	3.97163	0.00219686	TOP2A, TOP2B, CRTC2, HDAC2, CCNT2, PHF1, CHD7, PSIP1, SMC3, RBPJ, ATAD2B, PRIMPOL, TRIM28, NUP62, TRIM24, CAMTA2, CIC, POLQ, PBRM1, FANCM, GTF2H1, SIRT6, NOC3L, SUPT5H, CDK1, PAF1, TAF2, ASF1A	644	391	16881	1.87713	0.784565	0.180692	0.178621
BIOCARTA	h_tnfr1Pathway:TNFR1 Signaling Pathway	7	0.992908	0.0023774	MAP3K1, CASP8, PRKDC, TRADD, LMNA, MAP3K7, TNFRSF1A	79	30	1625	4.79958	0.316711	0.248094	0.248094
GOTERM_BP_DIRECT	GO:0006296~nucleotide-excision repair, DNA incision, 5'-to lesion	7	0.992908	0.00240278	POLD4, RFC3, RFC1, ERCC1, UBC, GTF2H1, GTF2H3	634	37	16792	5.01083	0.996046	0.257608	0.255928
GOTERM_MF_DIRECT	GO:0003677~DNA binding	87	12.3404	0.00243041	TOP2A, LIN54, ZNF770, TOP2B, ZNF572, ZNF131, ZFAND3, MCM8, ZBTB24, MPG, DSCC1, ZBTB26, UBP1, TTF2, BRCA1, HMGB1, RBPJ, CARF, CHD1, SCML1, TRIM28, ZNF408, ZNF280C, REV3L, ZNF326, ZNF524, CIC, JUNB, ZNF367, PBRM1, SHPRH, RFC3, ZFP1, RFC1, THOC1, ZNF12, RC3H2, THAP5, CREB1, IRF3, MTF2, LCORL, ZNF674, GTF3C3, PARPBP, GTF3C4, TAF9, ZBTB45, PDS5B, RLF, NPAS1, BRIP1, BCLAF1, TAF1D, BTAF1, DEAF1, G3BP1, …	644	1674	16881	1.36231	0.81704	0.180692	0.178621
GOTERM_BP_DIRECT	GO:0016567~protein ubiquitination	26	3.68794	0.00246407	UBA6, LRR1, CBLC, UBR3, FBXO45, BRCA1, TRIM8, PCNP, VCPIP1, RAB40C, TRIM28, TRIM24, E4F1, DCAF13, ZYG11B, ZER1, RC3H1, TRAF7, PINK1, KBTBD6, CDC34, UBE2V2, STUB1, TRIM33, TRIM11, UBE2M	634	359	16792	1.91819	0.996567	0.257608	0.255928
GOTERM_CC_DIRECT	GO:0030496~midbody	13	1.84397	0.00257001	CCDC124, ANXA11, DNM2, ASPM, CENPE, SPAST, PITPNM1, CDK1, PKN2, MITD1, ECT2, KIF20B, CEP55	662	129	18224	2.77421	0.741683	0.0901218	0.0875518
GOTERM_MF_DIRECT	GO:0003684~damaged DNA binding	9	1.2766	0.00258872	POLQ, MPG, ERCC1, REV1, RAD23A, BRCA1, HMGB1, GTF2H3, RAD18	644	63	16881	3.74468	0.836226	0.180692	0.178621
GOTERM_BP_DIRECT	GO:0033683~nucleotide-excision repair, DNA incision	7	0.992908	0.00276395	POLD4, RFC3, RFC1, ERCC1, UBC, GTF2H1, GTF2H3	634	38	16792	4.87896	0.998281	0.276395	0.274593
GOTERM_CC_DIRECT	GO:0016607~nuclear speck	17	2.41135	0.00276794	RBM27, PNISR, RBM39, ELL, DDX46, SRSF1, THOC1, PRPF40A, THOC2, NOC3L, BCLAF1, U2AF2, LMNA, SRSF2, FAM76B, SRSF6, SRSF10	662	201	18224	2.3283	0.767288	0.0909959	0.088401
SMART	SM00490:HELICc	12	1.70213	0.00278543	POLQ, DDX18, SHPRH, BTAF1, FANCM, DDX46, ERCC6L2, CHD7, DHX36, DDX10, TTF2, CHD1	390	107	10057	2.89202	0.52382	0.185231	0.182446
INTERPRO	IPR005225:Small GTP-binding protein domain	15	2.12766	0.00291022	GFM1, GFM2, RHOG, MTIF2, EEF2, DNAJC27, RAB11B, ARL5B, NRAS, RAB40C, RAB25, RRAS, RAB35, RAB6A, ARL5A	669	167	18559	2.49174	0.962215	0.218072	0.216132
COG_ONTOLOGY	Translation, ribosomal structure and biogenesis	10	1.41844	0.00294908	NOP58, PRMT2, GFM2, MPHOSPH10, EEF2, DUS4L, RPL18, MTRF1L, EIF2S1, GSPT1	89	71	2026	3.2062	0.0793694	0.0825744	0.0825744
UP_KEYWORDS	Chromosome	26	3.68794	0.00296515	SUV39H2, NUP107, RIF1, GTPBP10, HMGB1, BRCA1, SKA3, SMC3, SMC4, SMC2, PPP2R1A, DHX36, CHAMP1, KNTC1, POLQ, DDX18, SETDB2, GPATCH11, CENPE, STAG2, ZW10, CENPK, MPHOSPH10, CENPQ, ITGB3BP, MAD2L1	705	400	20581	1.89754	0.646313	0.0253122	0.0222747
KEGG_PATHWAY	hsa04120:Ubiquitin mediated proteolysis	13	1.84397	0.00308853	MAP3K1, CUL5, UBA6, MGRN1, SIAH1, CBLC, BRCA1, UBE2W, CDC34, UBA3, ANAPC4, STUB1, UBE2M	243	137	6879	2.68622	0.485758	0.166009	0.165237
BIOCARTA	h_ceramidePathway:Ceramide Signaling Pathway	6	0.851064	0.00310118	MAP3K1, CASP8, TRADD, BAX, CYCS, TNFRSF1A	79	22	1625	5.6099	0.391622	0.248094	0.248094
GOTERM_BP_DIRECT	GO:0006364~rRNA processing	18	2.55319	0.00314703	UTP15, NOP58, WDR36, PNO1, DIS3, KRR1, WDR3, CHD7, FCF1, NOL8, CSNK1D, WDR12, RPS16, MPHOSPH10, NOL11, RPL18, RRP15, DCAF13	634	214	16792	2.22778	0.99929	0.301591	0.299624
UP_KEYWORDS	Elongation factor	6	0.851064	0.00323401	ABTB1, GFM1, GFM2, TCEA1, EEF2, SUPT5H	705	30	20581	5.83858	0.678172	0.0269501	0.0237161
GOTERM_BP_DIRECT	GO:0098609~cell-cell adhesion	21	2.97872	0.00337024	VASP, DBNL, ARHGAP1, CSNK1D, EEF2, PAICS, CORO1B, RAB11B, SLC9A3R2, ANLN, RSL1D1, PPP1R13L, GIPC1, EPS8L1, STX5, PKN2, EPS8L2, PFN1, ZC3H15, SNX5, EPHA2	634	271	16792	2.05241	0.999576	0.310062	0.30804
UP_KEYWORDS	Zinc	105	14.8936	0.00341585	ZNF572, ZFAND3, ZBTB24, ZBTB26, CBLC, JMJD1C, IKZF5, TRIM28, TRIM24, ZNF326, ZNF205, SLC39A3, VPS18, SLC30A6, ZFP1, RC3H1, ZNF12, RC3H2, THAP5, LACTB2, THAP9, PRKD2, ZNF674, TRIM11, ZCCHC9, UBR3, DNAJC24, BRCC3, RLF, ZMPSTE24, MBTD1, NLN, DEAF1, ZNHIT6, ZNF428, E4F1, ZNF787, ZNF148, ZBTB7B, ZBTB7A, ZC3H15, ZRANB2, SIAH1, SETDB2, IRF2BP1, NUP153, ZBTB11, ADAP1, SMAD5, NR2F6, MOB4, ZBTB6, NPLOC4, Z…	705	2348	20581	1.30548	0.698081	0.0272664	0.0239945
UP_KEYWORDS	mRNA transport	11	1.56028	0.00342778	NUP205, NUP107, XPO1, MVP, NUP62, SRSF1, THOC1, NUP153, NUP54, THOC2, LRPPRC	705	106	20581	3.02945	0.699343	0.0272664	0.0239945
UP_SEQ_FEATURE	short sequence motif:DEAH box	7	0.992908	0.00353217	BRIP1, FANCM, ERCC6L2, CHD7, DHX36, TTF2, CHD1	699	43	20063	4.67249	0.998298	0.470816	0.46951
GOTERM_MF_DIRECT	GO:0016874~ligase activity	21	2.97872	0.00360993	SHPRH, MGRN1, SIAH1, IRF2BP1, CBLC, UBR3, ZFP91, BRCA1, RC3H2, TRIM8, TRAF7, UFL1, TRIM28, HECTD3, KIAA1586, TRIM24, STUB1, E4F1, TRIM33, RAD18, TRIM11	644	270	16881	2.03877	0.919885	0.220051	0.217529
GOTERM_CC_DIRECT	GO:0005913~cell-cell adherens junction	23	3.26241	0.00361252	VASP, DBNL, JUP, ARHGAP1, CSNK1D, EEF2, PAICS, CORO1B, RAB11B, SLC9A3R2, ANLN, RSL1D1, PPP1R13L, GIPC1, ZYX, EPS8L1, STX5, PKN2, EPS8L2, PFN1, ZC3H15, SNX5, EPHA2	662	323	18224	1.96025	0.850973	0.111776	0.108588
UP_SEQ_FEATURE	repeat:WD 6	16	2.2695	0.00365581	UTP15, WDR36, WDR1, WDR3, WDR12, WDR24, CDC40, EML2, TRAF7, WDR92, TBL1XR1, GNB2, PHIP, STRN, BRWD3, DCAF13	699	196	20063	2.34306	0.998639	0.470816	0.46951
GOTERM_MF_DIRECT	GO:0098641~cadherin binding involved in cell-cell adhesion	22	3.12057	0.00378312	VASP, DBNL, JUP, ARHGAP1, CSNK1D, EEF2, PAICS, CORO1B, RAB11B, SLC9A3R2, ANLN, RSL1D1, PPP1R13L, GIPC1, EPS8L1, STX5, PKN2, EPS8L2, PFN1, ZC3H15, SNX5, EPHA2	644	290	16881	1.98855	0.929039	0.220051	0.217529
INTERPRO	IPR025451:Domain of unknown function DUF4211	3	0.425532	0.00378809	PRR12, CCDC82, QSER1	669	3	18559	27.7414	0.985961	0.266113	0.263746
INTERPRO	IPR001487:Bromodomain	7	0.992908	0.00416742	PBRM1, TRIM28, TRIM24, PHIP, BRWD3, TRIM33, ATAD2B	669	43	18559	4.51604	0.99085	0.27554	0.273088
UP_SEQ_FEATURE	active site:Proton acceptor	38	5.39007	0.00417956	DDR1, GSK3A, TESK1, TBK1, AKT2, ERBB2, CHEK1, MKNK2, PIM3, RDH13, MARK4, MAP3K7, CMTR2, MAP4K3, RRM1, MAP3K1, DAPK3, RIPK4, MINK1, PRPF4B, SIRT6, CSNK1D, VRK2, MASTL, VRK3, SRPK1, WEE1, PINK1, PDIK1L, STK26, CDK1, MAP3K10, PRKD2, PKN2, SGK3, MAP3K11, BMPR1A, EPHA2	699	672	20063	1.62305	0.999472	0.481142	0.479808
GOTERM_BP_DIRECT	GO:0015031~protein transport	27	3.82979	0.00435583	CD63, MVP, SDAD1, RAB25, LMAN2, TMED1, ECT2, TBC1D17, AP1M1, RHBDF1, ATG9A, AP1AR, ACTN4, BET1L, PLEKHA8, RINT1, KIF18A, AFTPH, PITPNM1, ZW10, RAB35, CHMP2A, PLEKHM1, EXOC5, APBA3, PPID, COPE	634	395	16792	1.81042	0.999956	0.365623	0.363239
UP_SEQ_FEATURE	domain:Helicase C-terminal	11	1.56028	0.00441208	DDX18, SHPRH, BTAF1, FANCM, DDX46, ERCC6L2, CHD7, DHX36, DDX10, TTF2, CHD1	699	108	20063	2.9234	0.999654	0.481142	0.479808
GOTERM_BP_DIRECT	GO:0006405~RNA export from nucleus	8	1.13475	0.0044133	U2AF2, NUP62, SRSF1, THOC1, SRSF2, THOC2, SRSF6, CDC40	634	55	16792	3.85248	0.999962	0.365623	0.363239
UP_SEQ_FEATURE	domain:BTB	13	1.84397	0.00453656	LGALS3BP, ZNF131, ZBTB24, ZBTB26, ZBTB45, ZBTB11, KBTBD6, ZBTB6, KCTD20, NACC1, BTBD2, ZBTB7B, ZBTB7A	699	144	20063	2.59119	0.999724	0.481142	0.479808
GOTERM_BP_DIRECT	GO:0000398~mRNA splicing, via spliceosome	18	2.55319	0.00456575	DDX46, CSTF3, SRSF1, PRPF4B, PRPF40A, HNRNPR, CDC40, CCAR1, SYNCRIP, U2AF2, PAPOLA, SRSF2, SNRNP27, SNRPB2, GEMIN6, SRSF6, SRSF10, BCAS2	634	222	16792	2.1475	0.999973	0.365623	0.363239
INTERPRO	IPR020568:Ribosomal protein S5 domain 2-type fold	7	0.992908	0.0046816	TOP2A, TOP2B, GFM1, RPS16, GFM2, EEF2, PMS1	669	44	18559	4.41341	0.994879	0.29234	0.289739
GOTERM_CC_DIRECT	GO:0045171~intercellular bridge	7	0.992908	0.00485785	PPP1R13L, KRR1, BCL3, RAB35, THOC1, RFXANK, CEP55	662	44	18224	4.37957	0.922808	0.141957	0.137909
GOTERM_BP_DIRECT	GO:0042276~error-prone translesion synthesis	5	0.70922	0.00493367	RFC3, RFC1, UBC, REV3L, REV1	634	19	16792	6.96995	0.999989	0.365623	0.363239
GOTERM_BP_DIRECT	GO:0006368~transcription elongation from RNA polymerase II promoter	10	1.41844	0.00504234	CCNT2, ELL, TAF9, TCEA1, PAF1, NELFB, GTF2H1, GTF2H3, SUPT5H, TAF2	634	86	16792	3.07974	0.999991	0.365623	0.363239
INTERPRO	IPR000795:Elongation factor, GTP-binding domain	5	0.70922	0.00508693	GFM1, GFM2, MTIF2, EEF2, GSPT1	669	20	18559	6.93535	0.99676	0.300748	0.298072
GOTERM_BP_DIRECT	GO:0000082~G1/S transition of mitotic cell cycle	11	1.56028	0.00510641	USP37, CDC34, DBF4, CUL5, CCNE2, MCM8, PPAT, ORC2, CDK1, MARK4, GSPT1	634	102	16792	2.85631	0.999992	0.365623	0.363239
SMART	SM00297:BROMO	7	0.992908	0.00519457	PBRM1, TRIM28, TRIM24, PHIP, BRWD3, TRIM33, ATAD2B	390	42	10057	4.29786	0.749766	0.249359	0.245609
GOTERM_BP_DIRECT	GO:0035646~endosome to melanosome transport	4	0.567376	0.0052459	CD63, BLOC1S6, AP3D1, AP1M1	634	10	16792	10.5943	0.999994	0.365623	0.363239
GOTERM_BP_DIRECT	GO:0034501~protein localization to kinetochore	4	0.567376	0.0052459	MTBP, ZW10, CHAMP1, CDK1	634	10	16792	10.5943	0.999994	0.365623	0.363239
INTERPRO	IPR000330:SNF2-related	6	0.851064	0.00535138	SHPRH, BTAF1, ERCC6L2, CHD7, TTF2, CHD1	669	32	18559	5.20151	0.997597	0.300748	0.298072
GOTERM_MF_DIRECT	GO:0043142~single-stranded DNA-dependent ATPase activity	4	0.567376	0.00540097	POLQ, RFC3, DSCC1, RAD18	644	10	16881	10.4851	0.977179	0.28999	0.286667
BIOCARTA	h_g2Pathway:Cell Cycle: G2/M Checkpoint	6	0.851064	0.00558616	WEE1, CDC34, PRKDC, CHEK1, CDK1, BRCA1	79	25	1625	4.93671	0.591919	0.297928	0.297928
SMART	SM00849:SM00849	4	0.567376	0.00562464	MBLAC2, LACTB2, ETHE1, HAGH	390	10	10057	10.3149	0.776954	0.249359	0.245609
KEGG_PATHWAY	hsa03420:Nucleotide excision repair	7	0.992908	0.00570914	POLD4, RFC3, RFC1, ERCC1, GTF2H1, RAD23A, GTF2H3	243	47	6879	4.21618	0.707994	0.245493	0.244351
UP_KEYWORDS	Protein biosynthesis	13	1.84397	0.00610266	GFM1, GFM2, MTIF2, SUPT5H, EEF2, EIF2S1, GSPT1, ABTB1, EIF3J, EIF3G, TCEA1, DENR, MTRF1L	705	152	20581	2.49676	0.882636	0.0474651	0.0417693
GOTERM_CC_DIRECT	GO:0034399~nuclear periphery	5	0.70922	0.00627392	NUP205, NUP107, PSIP1, NUP153, TNPO1	662	21	18224	6.55445	0.963501	0.173689	0.168735
GOTERM_MF_DIRECT	GO:0003723~RNA binding	34	4.8227	0.00636666	TRUB1, PUS10, RBM26, CSTF3, SRSF1, HNRNPR, BRCA1, RAD51AP1, SYNCRIP, RPS16, XPO1, U2AF2, FASTK, PAPOLA, RPL18, JUNB, SRSF10, TRDMT1, RBM39, DDX18, TIA1, ZRANB2, DIS3, THOC1, DDX10, PRPF40A, SCAF1, LRPPRC, PTBP3, RSL1D1, CNOT6, EIF3G, SRSF6, RBM45	644	547	16881	1.62931	0.988416	0.317423	0.313785
UP_SEQ_FEATURE	domain:Helicase ATP-binding	11	1.56028	0.00644915	DDX18, BRIP1, BTAF1, FANCM, DDX46, ERCC6L2, CHD7, DHX36, DDX10, TTF2, CHD1	699	114	20063	2.76953	0.999991	0.6258	0.624065
GOTERM_BP_DIRECT	GO:0000462~maturation of SSU-rRNA from tricistronic rRNA transcript (SSU-rRNA, 5.8S rRNA, LSU-rRNA)	6	0.851064	0.00648691	RPS16, KRR1, WDR3, UTP23, FCF1, DCAF13	634	32	16792	4.96609	1	0.433121	0.430296
GOTERM_BP_DIRECT	GO:0006283~transcription-coupled nucleotide-excision repair	9	1.2766	0.00659097	POLD4, RFC3, RFC1, ERCC1, UBC, TCEA1, GTF2H1, COPS7A, GTF2H3	634	74	16792	3.22125	1	0.433121	0.430296
UP_SEQ_FEATURE	repeat:WD 7	13	1.84397	0.00659468	UTP15, WDR36, WDR1, WDR3, WDR12, CDC40, EML2, TRAF7, TBL1XR1, GNB2, PHIP, BRWD3, DCAF13	699	151	20063	2.47107	0.999993	0.6258	0.624065
GOTERM_CC_DIRECT	GO:0048471~perinuclear region of cytoplasm	36	5.10638	0.00673335	SNAP47, CCNT2, MVP, ARHGAP1, CIB1, CORO1B, CCAR1, MTDH, SPAST, RAB40C, HECTD3, ERBB2, LMNA, INPP5K, ITGA3, PTOV1, CSNK1D, SLC39A13, ACTN4, LRPPRC, DNM2, MOB4, PINK1, INF2, GNB2, STK26, BCL3, S100A6, EIF3G, RARA, TRIP10, PKN2, SRFBP1, APBA3, KIF20B, MAD2L1	662	621	18224	1.59587	0.971382	0.177087	0.172037
UP_KEYWORDS	Kinetochore	10	1.41844	0.00683117	GPATCH11, CENPE, NUP107, ZW10, CENPK, CHAMP1, KNTC1, SKA3, ITGB3BP, MAD2L1	705	99	20581	2.94878	0.909201	0.0519763	0.0457391
GOTERM_BP_DIRECT	GO:1901796~regulation of signal transduction by p53 class mediator	12	1.70213	0.00721185	TPX2, BRIP1, HDAC2, RFC3, PPP1R13L, RMI1, TAF9, UBC, CHEK1, TRIM24, BRCA1, TAF2	634	124	16792	2.56314	1	0.460757	0.457752
UP_SEQ_FEATURE	zinc finger region:B box-type 1	4	0.567376	0.00729165	TRIM8, TRIM28, TRIM24, TRIM33	699	12	20063	9.56748	0.999998	0.657342	0.655519
UP_KEYWORDS	Activator	36	5.10638	0.00731844	LIN54, CRTC2, BRCA1, MED16, RBPJ, CARF, CCAR1, NPAT, DBP, SIX5, ERBB2, ZNF326, CAMTA2, STAT6, E2F5, MEF2D, ZNF367, RBM39, RFC1, MACC1, DAPK3, PTOV1, RFXANK, SUPT5H, PNRC2, CNOT6, CREB1, IRF3, TBL1XR1, BCL3, CEBPZ, NOL11, ZNF354A, LCORL, RBAK, ITGB3BP	705	661	20581	1.58993	0.923531	0.054499	0.0479592
INTERPRO	IPR005517:Translation elongation factor EFG/EF2, domain IV	3	0.425532	0.00739546	GFM1, GFM2, EEF2	669	4	18559	20.8061	0.999762	0.395833	0.392312
GOTERM_MF_DIRECT	GO:0017056~structural constituent of nuclear pore	5	0.70922	0.00744248	NUP205, NUP107, NUP62, NUP153, NUP54	644	21	16881	6.24113	0.994562	0.346323	0.342354
UP_KEYWORDS	Coated pit	7	0.992908	0.00763224	RAB35, AP2S1, CLTB, AP2A1, LRP10, EPN1, DNM2	705	51	20581	4.00687	0.931542	0.0556518	0.0489736
INTERPRO	IPR000504:RNA recognition motif domain	17	2.41135	0.00797279	RBM27, RBM39, TIA1, RBM26, SRSF1, NOL8, HNRNPR, PTBP3, SYNCRIP, U2AF2, G3BP1, EIF3G, SRSF2, SNRPB2, RBM45, SRSF6, SRSF10	669	226	18559	2.08674	0.999876	0.407337	0.403713
GOTERM_BP_DIRECT	GO:0043123~positive regulation of I-kappaB kinase/NF-kappaB signaling	14	1.98582	0.00800977	CANT1, SLC44A2, TRADD, MTDH, TNFRSF1A, TRIM8, PINK1, CASP8, TBK1, IRF3, NUP62, UBC, ECT2, MAP3K7	634	161	16792	2.30311	1	0.489816	0.486622
GOTERM_BP_DIRECT	GO:0019086~late viral transcription	3	0.425532	0.00809262	CCNT2, USF2, USF1	634	4	16792	19.8644	1	0.489816	0.486622
UP_SEQ_FEATURE	cross-link:Glycyl lysine isopeptide (Lys-Gly) (interchain with G-Cter in ubiquitin)	18	2.55319	0.00813937	RBM27, FANCI, CCDC138, RAD23A, HMGB1, ACTN4, CCAR1, CENPE, SYNCRIP, VCPIP1, UBC, CHEK1, CDK1, TPP2, CEP162, FAM76B, CALM3, PFN1	699	255	20063	2.02605	1	0.698823	0.696885
SMART	SM00360:RRM	17	2.41135	0.00819911	RBM27, RBM39, TIA1, RBM26, SRSF1, NOL8, HNRNPR, PTBP3, SYNCRIP, U2AF2, G3BP1, EIF3G, SRSF2, SNRPB2, RBM45, SRSF6, SRSF10	390	212	10057	2.06784	0.888078	0.282676	0.278426
SMART	SM00889:SM00889	3	0.425532	0.00850154	GFM1, GFM2, EEF2	390	4	10057	19.3404	0.896799	0.282676	0.278426
GOTERM_MF_DIRECT	GO:0003746~translation elongation factor activity	6	0.851064	0.00879432	ABTB1, GFM1, GFM2, TCEA1, EEF2, SUPT5H	644	34	16881	4.62578	0.9979	0.362428	0.358274
KEGG_PATHWAY	hsa04115:p53 signaling pathway	8	1.13475	0.0088118	CASP8, CCNE2, CHEK1, SIAH1, CDK1, BAX, CYCS, BBC3	243	67	6879	3.38014	0.850869	0.315756	0.314287
GOTERM_MF_DIRECT	GO:0005487~nucleocytoplasmic transporter activity	5	0.70922	0.00882704	NUP107, XPO1, NUP62, NUP153, NUP54	644	22	16881	5.95744	0.997947	0.362428	0.358274
GOTERM_CC_DIRECT	GO:0000776~kinetochore	9	1.2766	0.00901985	GPATCH11, CENPE, MTBP, KIF18A, NUP107, XPO1, ZW10, SKA3, MAD2L1	662	81	18224	3.05874	0.991485	0.225926	0.219483
GOTERM_BP_DIRECT	GO:0006357~regulation of transcription from RNA polymerase II promoter	28	3.97163	0.009463	ZNF770, ZNF131, HNF4G, UBP1, HMGB1, BRCA1, MED16, CHD1, NPAS1, BRIP1, DBP, DEAF1, CAMTA2, ZNF865, STAT6, JUNB, ZNF367, RFXANK, ETV2, SUPT5H, USF1, CREB1, RBL1, CTDSP1, TCEA1, ZNF354A, LCORL, BRWD3	634	441	16792	1.68164	1	0.543833	0.540286
GOTERM_CC_DIRECT	GO:0031965~nuclear membrane	17	2.41135	0.00949292	GTF3C3, NUP205, NUP107, WDR3, MRPL19, NUP153, MTDH, SENP1, CTDNEP1, BRIP1, XPO1, SPAST, LMNA, NUP62, FAM76B, NUP54, TNPO1	662	229	18224	2.04362	0.993376	0.226967	0.220495
GOTERM_BP_DIRECT	GO:0000731~DNA synthesis involved in DNA repair	6	0.851064	0.00953407	RAD51AP1, POLD4, BRIP1, RFC3, RMI1, BRCA1	634	35	16792	4.54042	1	0.543833	0.540286
GOTERM_BP_DIRECT	GO:0090630~activation of GTPase activity	9	1.2766	0.00969441	SYDE2, TBC1D2, TBC1D4, AKT2, RHOG, EVI5L, ECT2, TBC1D22A, EPHA2	634	79	16792	3.01737	1	0.543833	0.540286
UP_KEYWORDS	Bromodomain	6	0.851064	0.0101567	PBRM1, TRIM24, PHIP, BRWD3, TRIM33, ATAD2B	705	39	20581	4.49122	0.971929	0.0725478	0.063842
GOTERM_BP_DIRECT	GO:0042769~DNA damage response, detection of DNA damage	6	0.851064	0.0107366	POLD4, RFC3, RFC1, UBC, USP1, RAD18	634	36	16792	4.4143	1	0.567793	0.56409
GOTERM_BP_DIRECT	GO:0042059~negative regulation of epidermal growth factor receptor signaling pathway	6	0.851064	0.0107366	NUP62, UBC, AP2S1, CBLC, AP2A1, EPN1	634	36	16792	4.4143	1	0.567793	0.56409
GOTERM_BP_DIRECT	GO:0007266~Rho protein signal transduction	7	0.992908	0.010883	CDC42EP4, ARHGDIA, RHOG, ARHGAP1, EPS8L1, ARHGEF1, EPS8L2	634	50	16792	3.70801	1	0.567793	0.56409
UP_SEQ_FEATURE	zinc finger region:C2H2-type 1	31	4.39716	0.0114406	ZNF770, ZNF572, ZNF131, ZBTB24, ZBTB26, ZBTB45, RLF, IKZF5, ZNF408, ZNF280C, ZNF205, E4F1, ZNF524, ZNF787, ZNF148, ZBTB7B, ZBTB7A, ZNF367, ZNF581, ZNF580, ZFP1, ZFP91, ZNF12, ZBTB11, ZBTB6, ZNF354A, RBAK, ZNF213, ZNF653, ZNF674, ZNF575	699	554	20063	1.60609	1	0.899374	0.89688
GOTERM_BP_DIRECT	GO:0075733~intracellular transport of virus	7	0.992908	0.011952	NUP205, NUP107, XPO1, NUP62, UBC, NUP153, NUP54	634	51	16792	3.63531	1	0.567793	0.56409
UP_SEQ_FEATURE	domain:RRM 2	11	1.56028	0.0120017	RBM39, SYNCRIP, TIA1, RBM26, U2AF2, SRSF1, SNRPB2, HNRNPR, RBM45, SRSF6, PTBP3	699	125	20063	2.52581	1	0.899374	0.89688
UP_SEQ_FEATURE	domain:RRM 1	11	1.56028	0.0120017	RBM39, SYNCRIP, TIA1, RBM26, U2AF2, SRSF1, SNRPB2, HNRNPR, RBM45, SRSF6, PTBP3	699	125	20063	2.52581	1	0.899374	0.89688
GOTERM_BP_DIRECT	GO:0006890~retrograde vesicle-mediated transport, Golgi to ER	9	1.2766	0.0120141	NAPA, RINT1, CENPE, KIF18A, LMAN2, ZW10, KIF11, RAB6A, COPE	634	82	16792	2.90698	1	0.567793	0.56409
INTERPRO	IPR024704:Structural maintenance of chromosomes protein	3	0.425532	0.0120326	SMC3, SMC4, SMC2	669	5	18559	16.6448	0.999999	0.563529	0.558515
INTERPRO	IPR011948:Dullard phosphatase domain, eukaryotic	3	0.425532	0.0120326	CTDNEP1, CTDSP1, CTDSPL2	669	5	18559	16.6448	0.999999	0.563529	0.558515
GOTERM_BP_DIRECT	GO:0032467~positive regulation of cytokinesis	6	0.851064	0.0120388	SPAST, GIPC1, CSPP1, PKN2, KIF20B, ECT2	634	37	16792	4.295	1	0.567793	0.56409
UP_SEQ_FEATURE	nucleotide phosphate-binding region:GTP	20	2.83688	0.0124705	GFM1, GFM2, ATL2, RHOG, GTPBP10, MTIF2, EEF2, DNAJC27, GSPT1, RAB11B, DNM2, ARL5B, NRAS, RAB40C, OPA1, RAB25, RRAS, RAB35, RAB6A, ARL5A	699	310	20063	1.85177	1	0.899374	0.89688
GOTERM_BP_DIRECT	GO:0006974~cellular response to DNA damage stimulus	16	2.2695	0.0124849	TOP2A, POLQ, SHPRH, ATAD5, MCM8, PHF1, TAF9, FBXO45, CIB1, BRCA1, MASTL, BBC3, IRF3, CHEK1, BCL3, RAD18	634	208	16792	2.03737	1	0.567793	0.56409
GOTERM_MF_DIRECT	GO:0032403~protein complex binding	16	2.2695	0.0125526	NAPA, LAMB3, ST13, TRADD, KRT8, AP2A1, KIF11, LZTFL1, DNM2, KRT19, NRAS, CASP8, RRAS, GNB2, STRN, RAD18	644	206	16881	2.03594	0.999852	0.486761	0.481182
KEGG_PATHWAY	hsa05203:Viral carcinogenesis	15	2.12766	0.0130632	HDAC2, TRADD, GTF2H1, ACTN4, GTF2H3, RBPJ, NRAS, CREB1, CASP8, RBL1, IRF3, CCNE2, CHEK1, CDK1, BAX	243	205	6879	2.07136	0.940815	0.401225	0.399359
PIR_SUPERFAMILY	PIRSF005719:structural maintenance of chromosomes protein	3	0.425532	0.0130859	SMC3, SMC4, SMC2	65	5	1692	15.6185	0.546308	0.785153	0.785153
GOTERM_BP_DIRECT	GO:0042787~protein ubiquitination involved in ubiquitin-dependent protein catabolic process	13	1.84397	0.01315	CUL5, UBA6, SIAH1, CBLC, FBXO45, ABTB1, HECTD3, UBC, BTBD2, CDK1, ANAPC4, STUB1, MAD2L1	634	153	16792	2.25043	1	0.567793	0.56409
GOTERM_BP_DIRECT	GO:0033599~regulation of mammary gland epithelial cell proliferation	3	0.425532	0.0131519	GPX1, DEAF1, BAX	634	5	16792	15.8915	1	0.567793	0.56409
UP_KEYWORDS	Epidermolysis bullosa	4	0.567376	0.0133343	CD151, LAMB3, ITGA3, ITGB4	705	15	20581	7.78478	0.99089	0.0933401	0.0821393
GOTERM_MF_DIRECT	GO:0001094~TFIID-class transcription factor binding	3	0.425532	0.0134176	NOP58, ERCC1, ZNHIT6	644	5	16881	15.7276	0.99992	0.492919	0.487269
GOTERM_BP_DIRECT	GO:0070372~regulation of ERK1 and ERK2 cascade	5	0.70922	0.0134718	RRAS, ERBB2, STYX, PTPN6, EPHA2	634	25	16792	5.29716	1	0.567793	0.56409
GOTERM_BP_DIRECT	GO:0046777~protein autophosphorylation	14	1.98582	0.013475	DDR1, DAPK3, MINK1, VRK2, EIF2S1, TRIM28, STK26, ERBB2, MKNK2, TRIM24, MAP3K10, PRKD2, PIM3, MAP3K11	634	172	16792	2.15582	1	0.567793	0.56409
INTERPRO	IPR000210:BTB/POZ-like	14	1.98582	0.0134977	LGALS3BP, ZNF131, ZBTB24, ZBTB26, ZBTB45, ZBTB11, ABTB1, KBTBD6, ZBTB6, KCTD20, NACC1, BTBD2, ZBTB7B, ZBTB7A	669	180	18559	2.15766	1	0.606857	0.601458
GOTERM_CC_DIRECT	GO:0000777~condensed chromosome kinetochore	9	1.2766	0.0135856	GPATCH11, CENPE, NUP107, ZW10, CENPK, CHAMP1, KNTC1, ITGB3BP, MAD2L1	662	87	18224	2.8478	0.99925	0.310696	0.301836
SMART	SM00838:SM00838	3	0.425532	0.013808	GFM1, GFM2, EEF2	390	5	10057	15.4723	0.97524	0.408104	0.401967
GOTERM_BP_DIRECT	GO:0007059~chromosome segregation	8	1.13475	0.013886	TOP2A, CENPE, PPP2R1A, SETDB2, BRCA1, KIF11, SKA3, SRPK1	634	68	16792	3.11598	1	0.567793	0.56409
GOTERM_BP_DIRECT	GO:0006468~protein phosphorylation	28	3.97163	0.0142136	GSK3A, CCNT2, FASTKD1, FASTK, ERBB2, MKNK2, PIM3, MARK4, MAP4K3, MAP3K1, DAPK3, RIPK4, MINK1, PRPF4B, CSNK1D, VRK2, SMAD5, SRPK1, PINK1, CREB1, PDIK1L, STK26, RARA, PRKD2, PKN2, SGK3, MAP3K11, BMPR1A	634	456	16792	1.62632	1	0.567793	0.56409
GOTERM_BP_DIRECT	GO:0032784~regulation of DNA-templated transcription, elongation	4	0.567376	0.0142225	THOC1, TCEA1, ZNF326, SUPT5H	634	14	16792	7.56737	1	0.567793	0.56409
GOTERM_BP_DIRECT	GO:1901224~positive regulation of NIK/NF-kappaB signaling	4	0.567376	0.0142225	RC3H1, ACTN4, HMGB1, RC3H2	634	14	16792	7.56737	1	0.567793	0.56409
GOTERM_BP_DIRECT	GO:0030490~maturation of SSU-rRNA	4	0.567376	0.0142225	TSR3, MPHOSPH10, SRFBP1, NOL11	634	14	16792	7.56737	1	0.567793	0.56409
GOTERM_BP_DIRECT	GO:0045892~negative regulation of transcription, DNA-templated	30	4.25532	0.0143183	SUV39H2, HDAC2, UBP1, BRCA1, RBPJ, BCLAF1, BTAF1, TRIM28, SIX5, DEAF1, NACC1, ZNF280C, TRIM24, INPP5K, NELFB, ZNF148, ZBTB7A, TSC22D4, PRMT2, MTERF3, SETDB2, SIRT6, ZNF12, BCL3, UBA3, RARA, MAP3K10, RBAK, TRIM33, TRIM11	634	499	16792	1.59233	1	0.567793	0.56409
UP_SEQ_FEATURE	short sequence motif:Nuclear export signal	6	0.851064	0.0147583	TOP2A, TOP2B, CRTC2, SPAST, IRF3, SENP1	699	42	20063	4.10035	1	1	0.99778
UP_KEYWORDS	GTP-binding	21	2.97872	0.0149191	GFM1, RNGTT, GFM2, ATL2, RHOG, GTPBP10, MTIF2, EEF2, DNAJC27, GSPT1, RAB11B, DNM2, ARL5B, NRAS, RAB40C, OPA1, RAB25, RRAS, RAB35, RAB6A, ARL5A	705	343	20581	1.78732	0.99481	0.102386	0.0900994
INTERPRO	IPR004161:Translation elongation factor EFTu/EF1A, domain 2	4	0.567376	0.0152846	GFM1, GFM2, EEF2, GSPT1	669	15	18559	7.39771	1	0.638906	0.633221
INTERPRO	IPR012677:Nucleotide-binding, alpha-beta plait	18	2.55319	0.0153918	RBM27, RBM39, TIA1, RBM26, SRSF1, NOL8, HNRNPR, LARP4, PTBP3, SYNCRIP, U2AF2, G3BP1, EIF3G, SRSF2, SNRPB2, RBM45, SRSF6, SRSF10	669	264	18559	1.89146	1	0.638906	0.633221
GOTERM_BP_DIRECT	GO:0045070~positive regulation of viral genome replication	5	0.70922	0.0154574	TOP2A, PKN2, RAD23A, PPID, SRPK1	634	26	16792	5.09342	1	0.592532	0.588668
GOTERM_BP_DIRECT	GO:0005978~glycogen biosynthetic process	5	0.70922	0.0154574	GYS1, AKT2, AGL, PTGES3, UBC	634	26	16792	5.09342	1	0.592532	0.588668
GOTERM_MF_DIRECT	GO:0004386~helicase activity	9	1.2766	0.0155795	DDX18, SHPRH, BTAF1, FANCM, MCM8, CHD7, DHX36, DDX10, CHD1	644	85	16881	2.77547	0.999983	0.543726	0.537494
UP_SEQ_FEATURE	compositionally biased region:Pro-rich	48	6.80851	0.0158815	RBM27, RBM26, CSTF3, CHD7, LTBP4, ZBTB45, VCPIP1, PPP6R1, DEAF1, PPP1R13L, CSPP1, CHAMP1, EPS8L1, ZNF787, ZBTB7B, CIC, TBC1D17, N4BP2, ZNF367, VASP, PNISR, PBRM1, ZNF580, SEMA4B, UBALD1, RC3H1, SIRT6, SUPT5H, SCAF1, RSBN1, RC3H2, DNM2, INF2, IRF3, TNIP1, CNOT11, CCDC9, BCL3, AKT1S1, ZYX, CRELD1, MTFR2, PRR12, LRP10, NBL1, PPP1R12C, MAP3K11, BCAR1	699	978	20063	1.40871	1	1	0.99778
UP_SEQ_FEATURE	compositionally biased region:Lys-rich	11	1.56028	0.0162523	FAM133B, NOP58, KRR1, RSBN1L, CHD7, CWF19L2, ESF1, PHIP, THOC2, SCAF1, TAF2	699	131	20063	2.41013	1	1	0.99778
GOTERM_CC_DIRECT	GO:0005759~mitochondrial matrix	21	2.97872	0.0163209	GFM1, TRMT10C, GPX1, CHPF, GFM2, DIMT1, PRIMPOL, GLS, CREB1, LACTB2, PDE12, FASTK, ETHE1, LYRM7, GRPEL2, DBT, DLAT, HAGH, MTRF1L, TRMT61B, BCAT2	662	327	18224	1.7679	0.999826	0.348334	0.3384
UP_SEQ_FEATURE	zinc finger region:B box-type 2	4	0.567376	0.0167388	TRIM8, TRIM28, TRIM24, TRIM33	699	16	20063	7.17561	1	1	0.99778
INTERPRO	IPR001357:BRCT domain	5	0.70922	0.0171389	DBF4, RFC1, REV1, BRCA1, ECT2	669	28	18559	4.95382	1	0.638906	0.633221
GOTERM_BP_DIRECT	GO:0006886~intracellular protein transport	17	2.41135	0.017376	NAPA, VPS18, UNC93B1, AP3D1, CLTB, AP2A1, TBC1D2, XPO1, TBC1D4, AP2S1, STX5, EVI5L, TNPO1, TBC1D22A, AP1M2, SNX5, AP1M1	634	236	16792	1.90788	1	0.655161	0.650888
GOTERM_CC_DIRECT	GO:0000922~spindle pole	10	1.41844	0.0176181	TPX2, CSPP1, ZW10, NUP62, KNTC1, CALM3, BRCC3, KIF11, SMC3, MAD2L1	662	109	18224	2.52557	0.999913	0.348334	0.3384
INTERPRO	IPR000640:Translation elongation factor EFG, V domain	3	0.425532	0.0176211	GFM1, GFM2, EEF2	669	6	18559	13.8707	1	0.638906	0.633221
INTERPRO	IPR010935:SMCs flexible hinge	3	0.425532	0.0176211	SMC3, SMC4, SMC2	669	6	18559	13.8707	1	0.638906	0.633221
INTERPRO	IPR009022:Elongation factor G, III-V domain	3	0.425532	0.0176211	GFM1, GFM2, EEF2	669	6	18559	13.8707	1	0.638906	0.633221
UP_SEQ_FEATURE	repeat:WD 8	7	0.992908	0.0176908	WDR36, WDR1, TBL1XR1, WDR3, PHIP, BRWD3, EML2	699	60	20063	3.34862	1	1	0.99778
GOTERM_CC_DIRECT	GO:0005828~kinetochore microtubule	3	0.425532	0.0178802	KIF18A, ZW10, KNTC1	662	6	18224	13.7644	0.999924	0.348334	0.3384
GOTERM_CC_DIRECT	GO:0070761~pre-snoRNP complex	3	0.425532	0.0178802	NOP58, ZNHIT6, TAF9	662	6	18224	13.7644	0.999924	0.348334	0.3384
GOTERM_MF_DIRECT	GO:0046966~thyroid hormone receptor binding	5	0.70922	0.018235	PRMT2, NUP62, JMJD1C, MED16, GAS2L1	644	27	16881	4.85421	0.999997	0.606095	0.599149
INTERPRO	IPR020472:G-protein beta WD-40 repeat	9	1.2766	0.0188594	TRAF7, WDR1, TBL1XR1, WDR3, PAK1IP1, GRWD1, GNB2, STRN, WDR12	669	93	18559	2.68465	1	0.662435	0.656541
UP_SEQ_FEATURE	domain:RRM 3	7	0.992908	0.0190624	RBM39, SYNCRIP, TIA1, U2AF2, HNRNPR, RBM45, PTBP3	699	61	20063	3.29372	1	1	0.99778
GOTERM_BP_DIRECT	GO:0007098~centrosome cycle	3	0.425532	0.0192383	CETN3, CDK1, BRCA1	634	6	16792	13.2429	1	0.702351	0.697771
GOTERM_BP_DIRECT	GO:0000395~mRNA 5'-splice site recognition	3	0.425532	0.0192383	PRPF39, SRSF1, PSIP1	634	6	16792	13.2429	1	0.702351	0.697771
GOTERM_BP_DIRECT	GO:0009411~response to UV	6	0.851064	0.0201605	USP1, REV1, RAD18, MAP4K3, USF1, PRIMPOL	634	42	16792	3.78369	1	0.724519	0.719793
SMART	SM00968:SM00968	3	0.425532	0.0201857	SMC3, SMC4, SMC2	390	6	10057	12.8936	0.995592	0.536941	0.528866
INTERPRO	IPR011333:BTB/POZ fold	14	1.98582	0.0202456	LGALS3BP, ZNF131, ZBTB24, ZBTB26, ZBTB45, ZBTB11, ABTB1, KBTBD6, ZBTB6, KCTD20, NACC1, BTBD2, ZBTB7B, ZBTB7A	669	190	18559	2.0441	1	0.689578	0.683443
GOTERM_CC_DIRECT	GO:0005681~spliceosomal complex	9	1.2766	0.0208147	U2AF2, API5, SRSF2, ZNF326, SNRPB2, HNRNPR, TTF2, CDC40, BCAS2	662	94	18224	2.63573	0.999984	0.379246	0.368431
GOTERM_CC_DIRECT	GO:0005876~spindle microtubule	6	0.851064	0.020909	TBL1XR1, CDK1, CALM3, CSNK1D, KIF11, SKA3	662	44	18224	3.75391	0.999985	0.379246	0.368431
INTERPRO	IPR009000:Translation elongation/initiation factor/Ribosomal, beta-barrel	5	0.70922	0.0216851	GFM1, GFM2, MTIF2, EEF2, GSPT1	669	30	18559	4.62357	1	0.716885	0.710507
UP_SEQ_FEATURE	region of interest:Flexible hinge	3	0.425532	0.0225956	SMC3, SMC4, SMC2	699	7	20063	12.301	1	1	0.99778
UP_SEQ_FEATURE	compositionally biased region:Gly-rich (hinge region)	3	0.425532	0.0225956	SRSF1, SRSF2, SRSF6	699	7	20063	12.301	1	1	0.99778
GOTERM_BP_DIRECT	GO:0019886~antigen processing and presentation of exogenous peptide antigen via MHC class II	9	1.2766	0.0227025	CENPE, KIF18A, AP2S1, AP2A1, KIF11, CTSD, AP1M2, DNM2, AP1M1	634	92	16792	2.591	1	0.80332	0.798081
INTERPRO	IPR003395:RecF/RecN/SMC	3	0.425532	0.0240864	SMC3, SMC4, SMC2	669	7	18559	11.8892	1	0.773519	0.766637
BBID	46.P13K_PTEN	4	0.567376	0.0249982	CASP8, TRADD, BAX, TNFRSF1A	23	12	388	5.62319	0.598029	0.874939	0.874939
UP_SEQ_FEATURE	domain:Rab-GAP TBC	6	0.851064	0.0250904	TBC1D2, TBC1D4, TBC1D31, EVI5L, TBC1D17, TBC1D22A	699	48	20063	3.5878	1	1	0.99778
GOTERM_BP_DIRECT	GO:0034504~protein localization to nucleus	5	0.70922	0.0251853	CTDNEP1, XPO1, LMNA, PAF1, ABCA7	634	30	16792	4.4143	1	0.877669	0.871945
GOTERM_BP_DIRECT	GO:1900029~positive regulation of ruffle assembly	3	0.425532	0.0262675	EPS8L1, EPS8L2, PFN1	634	7	16792	11.3511	1	0.901719	0.895838
UP_SEQ_FEATURE	repeat:HEAT 8	4	0.567376	0.0268188	BTAF1, XPO1, PPP2R1A, TNPO1	699	19	20063	6.04262	1	1	0.99778
GOTERM_MF_DIRECT	GO:0031625~ubiquitin protein ligase binding	19	2.69504	0.026824	SHPRH, CUL5, GLMN, BRCA1, SMAD5, LRPPRC, ABTB1, UBE2W, PINK1, CDC34, CASP8, NPLOC4, TRIM28, BTBD2, DBT, UBE2V2, STUB1, RAD18, UBE2M	644	287	16881	1.73534	1	0.792349	0.783268
GOTERM_MF_DIRECT	GO:0061630~ubiquitin protein ligase activity	14	1.98582	0.0269775	CUL5, MGRN1, SIAH1, CBLC, UBR3, RC3H1, UBE2W, CDC34, TRIM24, UBE2V2, STUB1, RAD18, TRIM11, UBE2M	644	187	16881	1.96245	1	0.792349	0.783268
GOTERM_BP_DIRECT	GO:0016569~covalent chromatin modification	10	1.41844	0.027003	MBTD1, PBRM1, RBL1, TRIM28, PHF1, CHD7, MTF2, DAPK3, CHD1, ASF1A	634	113	16792	2.34388	1	0.913337	0.907381
GOTERM_MF_DIRECT	GO:0004842~ubiquitin-protein transferase activity	21	2.97872	0.0272986	ZYG11B, SHPRH, ZER1, CUL5, MGRN1, SIAH1, UBR3, ZFP91, BRCA1, RC3H2, TRAF7, UBE2W, KBTBD6, CDC34, TRIM28, HECTD3, TRIM24, ANAPC4, STUB1, TRIM33, UBE2M	644	329	16881	1.67315	1	0.792349	0.783268
KEGG_PATHWAY	hsa05168:Herpes simplex infection	13	1.84397	0.0275113	SRSF1, EIF2S1, SRPK1, TNFRSF1A, CDC34, CASP8, TBK1, IRF3, CDK1, SRSF2, CYCS, SRSF6, MAP3K7	243	183	6879	2.011	0.997516	0.739367	0.735928
UP_KEYWORDS	Nuclear pore complex	6	0.851064	0.0275576	NUP205, NUP107, MVP, NUP62, NUP153, NUP54	705	50	20581	3.50315	0.999943	0.185484	0.163226
GOTERM_MF_DIRECT	GO:0019904~protein domain specific binding	15	2.12766	0.0283793	DBNL, RFC1, ST13, ITGA3, PLAUR, VRK2, SCAF1, XPO1, ERCC1, CHMP2A, RARA, CALM3, MITD1, RAB6A, TRIM11	644	208	16881	1.89034	1	0.792349	0.783268
GOTERM_BP_DIRECT	GO:0006261~DNA-dependent DNA replication	4	0.567376	0.0285235	POLQ, POLD4, RFC1, REV3L	634	18	16792	5.88573	1	0.950782	0.944581
UP_KEYWORDS	Glycogen biosynthesis	3	0.425532	0.0285278	GYS1, AKT2, AGL	705	8	20581	10.9473	0.99996	0.188391	0.165784
GOTERM_BP_DIRECT	GO:0006914~autophagy	11	1.56028	0.0290111	VPS18, ITGB4, PHF23, ATG9A, PLEKHM1, CHMP2A, HMGB1, TBC1D17, CTSD, WDR24, TECPR1	634	133	16792	2.19056	1	0.953222	0.947005
GOTERM_CC_DIRECT	GO:0032587~ruffle membrane	8	1.13475	0.0291951	AKT2, INPP5K, EPS8L1, EPS8L2, CIB1, ABCA7, EPHA2, DNM2	662	82	18224	2.68573	1	0.506561	0.492115
UP_SEQ_FEATURE	compositionally biased region:Ala/Asp-rich (DA-box)	3	0.425532	0.029441	SMC3, SMC4, SMC2	699	8	20063	10.7634	1	1	0.99778
UP_KEYWORDS	Primary microcephaly	4	0.567376	0.0294496	ASPM, CENPE, CEP135, SASS6	705	20	20581	5.83858	0.999971	0.19019	0.167367
GOTERM_CC_DIRECT	GO:0001891~phagocytic cup	4	0.567376	0.0298543	TRIP10, ABCA7, SNX5, DNM2	662	19	18224	5.79552	1	0.506561	0.492115
UP_KEYWORDS	Transit peptide	28	3.97163	0.029887	GFM1, FASTKD1, GFM2, MPG, MRPL19, MTIF2, GLS, NLN, OPA1, DBT, GRPEL2, DLAT, TRMT10C, APOOL, MTERF3, GPX4, STARD7, ECH1, SDHD, LRPPRC, PINK1, PDE12, ETHE1, AGPS, HAGH, MTRF1L, TRMT61B, BCAT2	705	536	20581	1.525	0.999976	0.19019	0.167367
SMART	SM00292:BRCT	4	0.567376	0.0304241	RFC1, REV1, BRCA1, ECT2	390	18	10057	5.73048	0.99973	0.735711	0.724648
UP_KEYWORDS	Spliceosome	10	1.41844	0.0304645	SYNCRIP, PRPF38B, U2AF2, SRSF1, PRPF4B, SNRPB2, HNRNPR, TTF2, CDC40, BCAS2	705	127	20581	2.29865	0.99998	0.190403	0.167555
UP_SEQ_FEATURE	zinc finger region:RING-type	15	2.12766	0.0308197	VPS18, SHPRH, MAP3K1, MGRN1, SIAH1, CBLC, BRCA1, RNFT1, TRIM8, TRAF7, TRIM28, TRIM24, TRIM33, RAD18, TRIM11	699	230	20063	1.8719	1	1	0.99778
GOTERM_BP_DIRECT	GO:0070911~global genome nucleotide-excision repair	5	0.70922	0.0311649	ERCC1, UBC, UBE2V2, GTF2H1, GTF2H3	634	32	16792	4.13841	1	0.995545	0.989052
GOTERM_BP_DIRECT	GO:0006409~tRNA export from nucleus	5	0.70922	0.0311649	NUP205, NUP107, NUP62, NUP153, NUP54	634	32	16792	4.13841	1	0.995545	0.989052
INTERPRO	IPR004274:NLI interacting factor	3	0.425532	0.0313586	CTDNEP1, CTDSP1, CTDSPL2	669	8	18559	10.403	1	0.979084	0.970374
KEGG_PATHWAY	hsa05161:Hepatitis B	11	1.56028	0.0313886	NRAS, MAP3K1, TBK1, CREB1, CASP8, IRF3, CCNE2, AKT2, BAX, CYCS, STAT6	243	145	6879	2.14755	0.998948	0.749838	0.74635
UP_SEQ_FEATURE	compositionally biased region:Arg-rich	12	1.70213	0.0320075	RBM27, PRPF38B, RBM26, DDX46, CDCA7, SNRNP27, ZFP91, LRP10, SCAF1, MAP3K11, LARP1B, CCAR1	699	167	20063	2.06245	1	1	0.99778
GOTERM_MF_DIRECT	GO:0008094~DNA-dependent ATPase activity	5	0.70922	0.0322083	TOP2A, DHX36, GTF2H1, TTF2, GTF2H3	644	32	16881	4.09574	1	0.836675	0.827086
GOTERM_MF_DIRECT	GO:0019903~protein phosphatase binding	7	0.992908	0.0323642	JUP, PPP6R1, MVP, ERBB2, ANAPC4, STAT6, VRK3	644	63	16881	2.91253	1	0.836675	0.827086
GOTERM_BP_DIRECT	GO:0006366~transcription from RNA polymerase II promoter	29	4.11348	0.0327363	CCNT2, ELL, TAF9, MED16, CARF, DBP, DEAF1, SNAPC2, TRIM24, NELFB, CAMTA2, ZNF148, ZBTB7B, JUNB, MEF2D, RNGTT, GTF2H1, ETV2, GTF2H3, SUPT5H, SCAF1, USF2, USF1, CREB1, IRF3, TCEA1, CEBPZ, LCORL, TAF2	634	513	16792	1.49725	1	1	0.99391
GOTERM_BP_DIRECT	GO:0070987~error-free translesion synthesis	4	0.567376	0.0329465	RFC3, NPLOC4, RFC1, UBC	634	19	16792	5.57596	1	1	0.99391
INTERPRO	IPR019786:Zinc finger, PHD-type, conserved site	7	0.992908	0.0332318	PHF20L1, SHPRH, TRIM28, PHF1, MTF2, TRIM24, TRIM33	669	67	18559	2.89836	1	1	0.991986
UP_SEQ_FEATURE	zinc finger region:PHD-type	6	0.851064	0.0340482	PHF20L1, SHPRH, TRIM28, PHF23, TRIM24, TRIM33	699	52	20063	3.31182	1	1	0.99778
GOTERM_BP_DIRECT	GO:0071550~death-inducing signaling complex assembly	3	0.425532	0.0341598	CASP8, TRADD, TNFRSF1A	634	8	16792	9.93218	1	1	0.99391
GOTERM_BP_DIRECT	GO:0006370~7-methylguanosine mRNA capping	5	0.70922	0.034441	RNGTT, GTF2H1, GTF2H3, SUPT5H, CMTR2	634	33	16792	4.013	1	1	0.99391
GOTERM_BP_DIRECT	GO:0010827~regulation of glucose transport	5	0.70922	0.034441	NUP205, NUP107, NUP62, NUP153, NUP54	634	33	16792	4.013	1	1	0.99391
GOTERM_MF_DIRECT	GO:0003924~GTPase activity	16	2.2695	0.0346506	GFM1, GFM2, ATL2, RHOG, GTPBP10, MTIF2, EEF2, DNAJC27, GSPT1, RAB11B, DNM2, OPA1, RRAS, GNB2, RAB35, RAB6A	644	234	16881	1.79232	1	0.838138	0.828532
GOTERM_MF_DIRECT	GO:0003689~DNA clamp loader activity	3	0.425532	0.0348224	RFC3, RFC1, DSCC1	644	8	16881	9.82977	1	0.838138	0.828532
SMART	SM00577:CPDc	3	0.425532	0.0357988	CTDNEP1, CTDSP1, CTDSPL2	390	8	10057	9.67019	0.999939	0.793539	0.781606
KEGG_PATHWAY	hsa04622:RIG-I-like receptor signaling pathway	7	0.992908	0.0358625	SIKE1, MAP3K1, TBK1, CASP8, IRF3, TRADD, MAP3K7	243	70	6879	2.83086	0.999611	0.771044	0.767458
GOTERM_BP_DIRECT	GO:0036297~interstrand cross-link repair	6	0.851064	0.0365324	RAD51AP1, FANCI, FANCM, ERCC1, UBC, USP1	634	49	16792	3.24316	1	1	0.99391
GOTERM_BP_DIRECT	GO:0007254~JNK cascade	6	0.851064	0.0365324	UBC, MINK1, MAP3K10, MAP3K7, MAP3K11, MAP4K3	634	49	16792	3.24316	1	1	0.99391
GOTERM_CC_DIRECT	GO:0015030~Cajal body	6	0.851064	0.0368615	NPAT, NOP58, XPO1, ELL, DDX46, ICE2	662	51	18224	3.23867	1	0.60591	0.588631
UP_SEQ_FEATURE	domain:FCP1 homology	3	0.425532	0.0369927	CTDNEP1, CTDSP1, CTDSPL2	699	9	20063	9.56748	1	1	0.99778
UP_KEYWORDS	S-adenosyl-L-methionine	12	1.70213	0.0372193	SUV39H2, TRMT10C, PRMT2, DIMT1, SETDB2, TRMT13, VCPKMT, NSUN6, TRMT11, CMTR2, TRDMT1, TRMT61B	705	174	20581	2.0133	0.999998	0.228539	0.201115
GOTERM_BP_DIRECT	GO:0006302~double-strand break repair	7	0.992908	0.0377444	POLQ, BRIP1, PRKDC, ERCC1, CIB1, BRCA1, BRCC3	634	66	16792	2.8091	1	1	0.99391
INTERPRO	IPR001279:Beta-lactamase-like	4	0.567376	0.0381117	MBLAC2, LACTB2, ETHE1, HAGH	669	21	18559	5.28408	1	1	0.991986
GOTERM_BP_DIRECT	GO:0045944~positive regulation of transcription from RNA polymerase II promoter	49	6.95035	0.0383656	TOP2A, CRTC2, CCNT2, CHD7, PSIP1, BRCA1, HMGB1, RBPJ, TBK1, DBP, TRIM28, SIX5, JUNB, ETV2, SENP1, TNFRSF1A, RBL1, CREB1, TBL1XR1, MTF2, RARA, PRKD2, PHIP, PFN1, HDAC2, PRKDC, TAF9, RLF, ATAD2B, SERTAD1, DHX36, UBC, CAMTA2, STAT6, ZNF148, E2F5, MEF2D, GTF2H1, RFXANK, SUPT5H, USF2, USF1, TNIP1, AGO2, BCL3, PAF1, CEBPZ, TAF2, BMPR1A	634	981	16792	1.32294	1	1	0.99391
GOTERM_BP_DIRECT	GO:0008360~regulation of cell shape	11	1.56028	0.0392134	WDR1, CDC42EP4, ARHGDIA, DAPK3, PLXNB2, PRPF40A, CSNK1D, PHIP, VRK2, VRK3, BRWD3	634	140	16792	2.08103	1	1	0.99391
GOTERM_BP_DIRECT	GO:0019827~stem cell population maintenance	6	0.851064	0.0393824	TRIM8, RIF1, MTF2, PAF1, SMC3, BMPR1A	634	50	16792	3.1783	1	1	0.99391
KEGG_PATHWAY	hsa03013:RNA transport	12	1.70213	0.0397178	NUP205, NUP107, XPO1, NUP62, EIF3J, THOC1, EIF3G, NUP153, GEMIN6, NUP54, THOC2, EIF2S1	243	172	6879	1.97502	0.999836	0.776302	0.772691
GOTERM_CC_DIRECT	GO:1990023~mitotic spindle midzone	3	0.425532	0.0399285	CENPE, KIF18A, KIF20B	662	9	18224	9.17623	1	0.624365	0.60656
GOTERM_CC_DIRECT	GO:0005669~transcription factor TFIID complex	5	0.70922	0.0403582	ERCC1, TAF9, TCEA1, GTF2H3, TAF2	662	36	18224	3.82343	1	0.624365	0.60656
UP_SEQ_FEATURE	zinc finger region:C2H2-type 2	31	4.39716	0.0403697	ZNF770, ZNF572, ZNF131, ZBTB24, ZBTB26, ZBTB45, RLF, IKZF5, ZNF408, ZNF280C, ZNF205, E4F1, ZNF524, ZNF787, ZNF148, ZBTB7B, ZBTB7A, ZNF367, ZNF581, ZNF580, ZFP1, ZFP91, ZNF12, ZBTB11, ZBTB6, ZNF354A, RBAK, ZNF213, ZNF653, ZNF674, ZNF575	699	615	20063	1.44679	1	1	0.99778
SMART	SM00225:BTB	13	1.84397	0.0404062	ZNF131, ZBTB24, ZBTB26, ZBTB45, ZBTB11, ABTB1, KBTBD6, ZBTB6, KCTD20, NACC1, BTBD2, ZBTB7B, ZBTB7A	390	176	10057	1.90473	0.999983	0.826774	0.814341
GOTERM_MF_DIRECT	GO:0042826~histone deacetylase binding	9	1.2766	0.0408287	TOP2A, TOP2B, DHX36, RARA, PKN2, CAMTA2, UHRF1BP1, MEF2D, USF1	644	102	16881	2.31289	1	0.949947	0.939059
INTERPRO	IPR017907:Zinc finger, RING-type, conserved site	12	1.70213	0.0422842	TRIM8, TRAF7, SHPRH, TRIM24, RC3H1, CBLC, BRCA1, RAD18, TRIM11, TRIM33, RC3H2, RNFT1	669	169	18559	1.9698	1	1	0.991986
UP_SEQ_FEATURE	domain:SH3	12	1.70213	0.0426494	DBNL, PRMT2, PPP1R13L, MACC1, TRIP10, EPS8L1, MAP3K10, EPS8L2, PEX13, MAP3K11, BCAR1, TJP3	699	175	20063	1.96817	1	1	0.99778
GOTERM_BP_DIRECT	GO:0030162~regulation of proteolysis	4	0.567376	0.0427922	ABTB1, BTBD2, PLAUR, LTBP4	634	21	16792	5.04492	1	1	0.99391
GOTERM_BP_DIRECT	GO:0032790~ribosome disassembly	3	0.425532	0.0428406	GFM2, MTIF2, DENR	634	9	16792	8.8286	1	1	0.99391
GOTERM_BP_DIRECT	GO:0007096~regulation of exit from mitosis	3	0.425532	0.0428406	ANLN, ZW10, KNTC1	634	9	16792	8.8286	1	1	0.99391
GOTERM_BP_DIRECT	GO:0006265~DNA topological change	3	0.425532	0.0428406	TOP2A, TOP2B, HMGB1	634	9	16792	8.8286	1	1	0.99391
INTERPRO	IPR027370:RING-type zinc-finger, LisH dimerisation motif	5	0.70922	0.0429777	TRAF7, RC3H1, BRCA1, TRIM33, RC3H2	669	37	18559	3.74884	1	1	0.991986
UP_SEQ_FEATURE	domain:Leucine-zipper	9	1.2766	0.0436262	TSC22D4, CREB1, DBP, PRKDC, API5, E2F5, USF2, JUNB, USF1	699	113	20063	2.28603	1	1	0.99778
UP_KEYWORDS	Oncogene	3	0.425532	0.0438252	KIF20B, ECT2, DNAJC27	705	10	20581	8.75787	1	0.264366	0.232642
UP_KEYWORDS	Hydrolase	71	10.0709	0.0445646	USP37, DDX46, RNPEPL1, MCM8, MPG, CHD7, TTF2, CTDSPL2, CHD1, GLS, NANP, CASP8, HINT3, OPA1, ACP2, JUNB, CTSD, RHBDF1, DDX18, SHPRH, DIS3, SACM1L, DDX10, SIRT6, JOSD2, SENP1, DNM2, CTDNEP1, DUSP23, PREPL, MBLAC2, PDE12, LACTB2, CTDSP1, PIGK, HAGH, HDAC2, CANT1, ATL2, ABHD8, BRCC3, PLD3, ZMPSTE24, NLN, NT5DC1, VCPIP1, BRIP1, SPAST, BTAF1, DHX36, G3BP1, USP1, INPP5K, N4BP2, RNGTT, FANCM, ATP13A1, ER…	705	1671	20581	1.24039	1	0.264366	0.232642
GOTERM_MF_DIRECT	GO:0000166~nucleotide binding	21	2.97872	0.0446478	RBM27, RBM39, TIA1, RBM26, RMI1, SRSF1, NOL8, HNRNPR, LARP4, PTBP3, SYNCRIP, HINT3, U2AF2, G3BP1, EIF3G, SRSF2, REV3L, SNRPB2, RBM45, SRSF6, SRSF10	644	348	16881	1.5818	1	1	0.989957
UP_KEYWORDS	DNA-directed DNA polymerase	4	0.567376	0.0473088	POLQ, POLD4, REV3L, PRIMPOL	705	24	20581	4.86548	1	0.275968	0.242852
GOTERM_CC_DIRECT	GO:0005925~focal adhesion	22	3.12057	0.0479574	VASP, ACTR2, CD151, JUP, ITGA3, RHOG, PLAUR, ACTN4, CORO1B, ACTB, SENP1, DNM2, SLC9A3R2, RPS16, RRAS, GNB2, G3BP1, ZYX, PFN1, RPL18, BCAR1, EPHA2	662	391	18224	1.54893	1	0.720731	0.700178
UP_SEQ_FEATURE	repeat:HEAT 7	4	0.567376	0.0493245	BTAF1, XPO1, PPP2R1A, TNPO1	699	24	20063	4.78374	1	1	0.99778
GOTERM_BP_DIRECT	GO:0007080~mitotic metaphase plate congression	5	0.70922	0.0494719	CENPE, KIF18A, ZW10, CHMP2A, CEP55	634	37	16792	3.57916	1	1	0.99391
UP_SEQ_FEATURE	compositionally biased region:Poly-Gly	17	2.41135	0.0499387	VASP, DDX18, ANKRD26, HDAC2, MAP3K1, AP1AR, NUP153, ACTN4, CAPNS1, TMEM259, GIPC1, NACC1, EIF3J, ERF, ZBTB7A, MAP3K11, TRIM33	699	292	20063	1.67103	1	1	0.99778
OMIM_DISEASE	275210~Restrictive dermopathy, lethal	2	0.283688	0.0508196	LMNA, ZMPSTE24	123	2	4740	38.5366	0.999932	1	1
BIOCARTA	h_mef2dPathway:Role of MEF2D in T-cell Apoptosis	4	0.567376	0.0516062	HDAC2, CAPNS1, CALM3, MEF2D	79	18	1625	4.57103	0.999792	1	1
GOTERM_CC_DIRECT	GO:0005758~mitochondrial intermembrane space	7	0.992908	0.0517077	NLN, PINK1, NDUFB7, OPA1, CYCS, COA7, GFER	662	74	18224	2.60407	1	0.736648	0.715641
GOTERM_CC_DIRECT	GO:0071944~cell periphery	5	0.70922	0.0518175	KRT19, ITGA3, STK26, CIB1, CORO1B	662	39	18224	3.52932	1	0.736648	0.715641
GOTERM_MF_DIRECT	GO:0019901~protein kinase binding	22	3.12057	0.052147	USP37, CCNT2, MAP3K1, BORA, JUP, MVP, TPRKB, AP2A1, CIB1, VRK2, KIF11, EEF2, USF1, DNM2, GYS1, TPX2, FAM83E, CCNE2, CALM3, PTPN6, PPP1R12C, BCAR1	644	376	16881	1.53372	1	1	0.989957
GOTERM_BP_DIRECT	GO:1901030~positive regulation of mitochondrial outer membrane permeabilization involved in apoptotic signaling pathway	3	0.425532	0.0522392	GSK3A, BAX, ZNF205	634	10	16792	7.94574	1	1	0.99391
BIOCARTA	h_mapkPathway:MAPKinase Signaling Pathway	9	1.2766	0.0525654	MAP3K1, CREB1, TRADD, MKNK2, MAP3K10, MEF2D, MAP3K7, MAP3K11, MAP4K3	79	87	1625	2.12789	0.999823	1	1
INTERPRO	IPR011990:Tetratricopeptide-like helical	14	1.98582	0.0526838	NAPA, TTC26, GTF3C3, ST13, CSTF3, TTC27, LRPPRC, PRPF39, EMC2, STUB1, NAA15, COA7, PPID, COPE	669	218	18559	1.78156	1	1	0.991986
GOTERM_BP_DIRECT	GO:0038128~ERBB2 signaling pathway	5	0.70922	0.0537105	NRAS, CUL5, ERBB2, UBC, STUB1	634	38	16792	3.48497	1	1	0.99391
INTERPRO	IPR000195:Rab-GTPase-TBC domain	6	0.851064	0.0537595	TBC1D2, TBC1D4, TBC1D31, EVI5L, TBC1D17, TBC1D22A	669	57	18559	2.92015	1	1	0.991986
GOTERM_BP_DIRECT	GO:0060173~limb development	4	0.567376	0.053934	CHD7, RARA, RC3H2, SLC39A3	634	23	16792	4.60623	1	1	0.99391
GOTERM_CC_DIRECT	GO:0015629~actin cytoskeleton	14	1.98582	0.054824	VASP, ACTR2, JUP, ELL, ACTN4, CORO1B, ANLN, STAG2, CDC42EP4, RARA, KNTC1, VILL, CENPQ, BCAR1	662	218	18224	1.7679	1	0.758879	0.737238
KEGG_PATHWAY	hsa05100:Bacterial invasion of epithelial cells	7	0.992908	0.0559136	RHOG, CLTB, CBLC, ELMO3, ACTB, BCAR1, DNM2	243	78	6879	2.54052	0.999996	0.909677	0.905446
UP_KEYWORDS	Endocytosis	9	1.2766	0.0560316	DBNL, AP2S1, TRIP10, AP2A1, LRP10, PIK3C2A, EPN1, SNX5, DNM2	705	121	20581	2.17137	1	0.321493	0.282914
UP_KEYWORDS	Metal-binding	142	20.1418	0.0572542	ZNF572, CHPF, ZFAND3, ZBTB24, ZBTB26, OGFOD3, TESK1, CBLC, JMJD1C, CIB1, IKZF5, CAPNS1, TRIM28, PPAT, TRIM24, PAPOLA, ZNF326, ZNF205, MAP3K7, VPS18, TYW5, ZFP1, HPCAL1, REV1, RC3H1, ACTN4, ZNF12, SDHD, RC3H2, THAP5, PDE12, LACTB2, ETHE1, THAP9, S100A6, PRKD2, ZNF674, TRIM11, ZCCHC9, UBR3, DNAJC24, BRCC3, RLF, ZMPSTE24, MBTD1, NLN, BRIP1, DEAF1, ZNHIT6, ZNF428, E4F1, ZNF787, ZNF148, ZBTB7B, ZBTB7A…	705	3640	20581	1.13884	1	0.323209	0.284424
UP_KEYWORDS	Isomerase	9	1.2766	0.0582585	TOP2A, TRUB1, TOP2B, PUS10, LRR1, PTGES3, ECH1, PPID, PPIC	705	122	20581	2.15358	1	0.323658	0.284819
GOTERM_BP_DIRECT	GO:0006297~nucleotide-excision repair, DNA gap filling	4	0.567376	0.0599737	POLD4, RFC3, RFC1, UBC	634	24	16792	4.4143	1	1	0.99391
UP_SEQ_FEATURE	zinc finger region:C3H1-type	4	0.567376	0.0602391	RBM27, RBM26, RC3H1, RC3H2	699	26	20063	4.41576	1	1	0.99778
GOTERM_BP_DIRECT	GO:0042981~regulation of apoptotic process	14	1.98582	0.0602951	DAPK3, BRCA1, ACTN4, RABGGTA, BBC3, TNFRSF1A, RSL1D1, CASP8, STK26, BCL3, TRIM24, BAX, SGK3, BCAR1	634	213	16792	1.74085	1	1	0.99391
GOTERM_CC_DIRECT	GO:0000793~condensed chromosome	4	0.567376	0.0604551	TOP2A, CHAMP1, HMGB1, SMC2	662	25	18224	4.40459	1	0.815368	0.792116
GOTERM_MF_DIRECT	GO:0005525~GTP binding	22	3.12057	0.06225	GFM1, RNGTT, GFM2, ATL2, RHOG, GTPBP10, MTIF2, EEF2, DNAJC27, GSPT1, RAB11B, DNM2, TPX2, ARL5B, NRAS, RAB40C, OPA1, RAB25, RRAS, RAB35, RAB6A, ARL5A	644	384	16881	1.50177	1	1	0.989957
GOTERM_BP_DIRECT	GO:0045945~positive regulation of transcription from RNA polymerase III promoter	3	0.425532	0.0622895	ELL, ICE2, ERBB2	634	11	16792	7.2234	1	1	0.99391
GOTERM_BP_DIRECT	GO:0032786~positive regulation of DNA-templated transcription, elongation	3	0.425532	0.0622895	ELL, THOC1, SUPT5H	634	11	16792	7.2234	1	1	0.99391
GOTERM_BP_DIRECT	GO:0051292~nuclear pore complex assembly	3	0.425532	0.0622895	NUP205, NUP107, NUP153	634	11	16792	7.2234	1	1	0.99391
KEGG_PATHWAY	hsa04142:Lysosome	9	1.2766	0.0627097	CD63, GNPTG, CLTB, AP3D1, ACP2, MCOLN1, CTSD, AP1M2, AP1M1	243	121	6879	2.1056	0.999999	0.909677	0.905446
UP_SEQ_FEATURE	domain:BRCT 2	3	0.425532	0.0633288	DBF4, BRCA1, ECT2	699	12	20063	7.17561	1	1	0.99778
UP_SEQ_FEATURE	domain:Bromo 1	3	0.425532	0.0633288	PBRM1, PHIP, BRWD3	699	12	20063	7.17561	1	1	0.99778
UP_SEQ_FEATURE	domain:BRCT 1	3	0.425532	0.0633288	DBF4, BRCA1, ECT2	699	12	20063	7.17561	1	1	0.99778
UP_SEQ_FEATURE	domain:Bromo 2	3	0.425532	0.0633288	PBRM1, PHIP, BRWD3	699	12	20063	7.17561	1	1	0.99778
GOTERM_BP_DIRECT	GO:1900034~regulation of cellular response to heat	7	0.992908	0.0633613	NUP205, NUP107, PTGES3, NUP62, AKT1S1, NUP153, NUP54	634	75	16792	2.47201	1	1	0.99391
BIOCARTA	h_fasPathway:FAS signaling pathway ( CD95 )	5	0.70922	0.0636261	MAP3K1, CASP8, PRKDC, LMNA, MAP3K7	79	32	1625	3.214	0.999973	1	1
INTERPRO	IPR019787:Zinc finger, PHD-finger	7	0.992908	0.0649867	SHPRH, TRIM28, PHF1, PHF23, MTF2, TRIM24, TRIM33	669	79	18559	2.4581	1	1	0.991986
INTERPRO	IPR018359:Bromodomain, conserved site	4	0.567376	0.0653588	PBRM1, TRIM24, PHIP, ATAD2B	669	26	18559	4.26791	1	1	0.991986
GOTERM_MF_DIRECT	GO:0003676~nucleic acid binding	48	6.80851	0.0654478	ZNF770, ZNF572, ZNF131, RBM26, DDX46, ZCCHC9, SRSF1, NOL8, ZBTB45, HNRNPR, TTF2, SYNCRIP, BRIP1, TBK1, KIAA1586, ZNF408, DHX36, G3BP1, CHAMP1, ZNF205, E4F1, ZNF865, ZNF787, ZNF148, SRSF10, RBM39, DDX18, TIA1, ZNF581, ZFP1, ZFP91, ZNF12, ZBTB11, GPATCH11, THAP5, DBF4, AGO2, THAP9, SRSF2, SNRNP27, TRMT11, ZNF354A, RBM45, RBAK, ZNF213, ZNF653, ZNF674, ZNF575	644	985	16881	1.27737	1	1	0.989957
BIOCARTA	H_cdc25Pathway:cdc25 and chk1 Regulatory Pathway in response to DNA damage	3	0.425532	0.0657805	WEE1, CHEK1, CDK1	79	9	1625	6.85654	0.999981	1	1
UP_SEQ_FEATURE	repeat:WD 9	5	0.70922	0.0659685	WDR36, WDR1, WDR3, BRWD3, EML2	699	44	20063	3.26164	1	1	0.99778
KEGG_PATHWAY	hsa04210:Apoptosis	6	0.851064	0.0661192	CASP8, AKT2, TRADD, BAX, CYCS, TNFRSF1A	243	62	6879	2.73955	1	0.909677	0.905446
KEGG_PATHWAY	hsa04015:Rap1 signaling pathway	13	1.84397	0.0662305	VASP, LPAR2, SIPA1L3, ACTB, NRAS, RRAS, AKT2, CALM3, PRKD2, PFN1, RAPGEF6, BCAR1, EPHA2	243	210	6879	1.75244	1	0.909677	0.905446
GOTERM_BP_DIRECT	GO:0000070~mitotic sister chromatid segregation	4	0.567376	0.0663148	CEP57L1, ZW10, SMC4, MAD2L1	634	25	16792	4.23773	1	1	0.99391
UP_KEYWORDS	Hypusine biosynthesis	2	0.283688	0.0672441	DHPS, DOHH	705	2	20581	29.1929	1	0.356894	0.314067
KEGG_PATHWAY	hsa04152:AMPK signaling pathway	9	1.2766	0.0676969	GYS1, CRTC2, CREB1, PPP2R1A, AKT2, AKT1S1, EEF2, MAP3K7, RAB11B	243	123	6879	2.07136	1	0.909677	0.905446
BIOCARTA	h_hivnefPathway:HIV-I Nef: negative effector of Fas and TNF	7	0.992908	0.0681528	MAP3K1, CASP8, PRKDC, TRADD, LMNA, CYCS, TNFRSF1A	79	61	1625	2.36045	0.999988	1	1
GOTERM_CC_DIRECT	GO:0031462~Cul2-RING ubiquitin ligase complex	3	0.425532	0.0681592	ZYG11B, ZER1, GLMN	662	12	18224	6.88218	1	0.892046	0.866608
UP_KEYWORDS	Methyltransferase	12	1.70213	0.0682742	SUV39H2, TRMT10C, PRMT2, DIMT1, SETDB2, TRMT13, VCPKMT, NSUN6, TRMT11, CMTR2, TRDMT1, TRMT61B	705	193	20581	1.8151	1	0.356894	0.314067
UP_SEQ_FEATURE	active site:O-(5'-phospho-DNA)-tyrosine intermediate	2	0.283688	0.0683721	TOP2A, TOP2B	699	2	20063	28.7024	1	1	0.99778
UP_KEYWORDS	Translation regulation	8	1.13475	0.0686411	SYNCRIP, CNOT6, CNOT11, AKT2, MKNK2, AGO2, DAPK3, EIF2S1	705	105	20581	2.22422	1	0.356894	0.314067
UP_KEYWORDS	Chromatin regulator	16	2.2695	0.0691255	SUV39H2, PBRM1, HDAC2, PHF1, DAPK3, SETDB2, CHD7, JMJD1C, BRCC3, CHD1, MBTD1, RBL1, TRIM28, TBL1XR1, MTF2, ASF1A	705	287	20581	1.62748	1	0.356894	0.314067
UP_KEYWORDS	Viral nucleoprotein	4	0.567376	0.0693394	SYNCRIP, SNRPB2, HNRNPR, LARP1B	705	28	20581	4.17042	1	0.356894	0.314067
GOTERM_BP_DIRECT	GO:0001843~neural tube closure	7	0.992908	0.0701648	VASP, DEAF1, GLMN, RARA, PLXNB2, PFN1, KIF20B	634	77	16792	2.4078	1	1	0.99391
GOTERM_BP_DIRECT	GO:0032869~cellular response to insulin stimulus	7	0.992908	0.0701648	GSK3A, TBC1D4, PRKDC, AKT2, PPAT, INPP5K, USF1	634	77	16792	2.4078	1	1	0.99391
INTERPRO	IPR026306:Round spermatid basic protein 1	2	0.283688	0.070693	RSBN1L, RSBN1	669	2	18559	27.7414	1	1	0.991986
INTERPRO	IPR013760:DNA topoisomerase, type IIA-like domain	2	0.283688	0.070693	TOP2A, TOP2B	669	2	18559	27.7414	1	1	0.991986
INTERPRO	IPR018522:DNA topoisomerase, type IIA, conserved site	2	0.283688	0.070693	TOP2A, TOP2B	669	2	18559	27.7414	1	1	0.991986
INTERPRO	IPR013757:Type IIA DNA topoisomerase subunit A, alpha-helical domain	2	0.283688	0.070693	TOP2A, TOP2B	669	2	18559	27.7414	1	1	0.991986
INTERPRO	IPR012542:DTHCT	2	0.283688	0.070693	TOP2A, TOP2B	669	2	18559	27.7414	1	1	0.991986
INTERPRO	IPR013758:DNA topoisomerase, type IIA, subunit A/ C-terminal, alpha-beta	2	0.283688	0.070693	TOP2A, TOP2B	669	2	18559	27.7414	1	1	0.991986
INTERPRO	IPR001241:DNA topoisomerase, type IIA	2	0.283688	0.070693	TOP2A, TOP2B	669	2	18559	27.7414	1	1	0.991986
INTERPRO	IPR012580:NUC153	2	0.283688	0.070693	ESF1, NOL10	669	2	18559	27.7414	1	1	0.991986
INTERPRO	IPR006984:Protein of unknown function DUF652	2	0.283688	0.070693	UTP23, FCF1	669	2	18559	27.7414	1	1	0.991986
INTERPRO	IPR013759:DNA topoisomerase, type IIA, central domain	2	0.283688	0.070693	TOP2A, TOP2B	669	2	18559	27.7414	1	1	0.991986
INTERPRO	IPR013506:DNA topoisomerase, type IIA, subunit B, domain 2	2	0.283688	0.070693	TOP2A, TOP2B	669	2	18559	27.7414	1	1	0.991986
INTERPRO	IPR002205:DNA topoisomerase, type IIA, subunit A/C-terminal	2	0.283688	0.070693	TOP2A, TOP2B	669	2	18559	27.7414	1	1	0.991986
GOTERM_CC_DIRECT	GO:0009330~DNA topoisomerase complex (ATP-hydrolyzing)	2	0.283688	0.071228	TOP2A, TOP2B	662	2	18224	27.5287	1	0.892046	0.866608
GOTERM_CC_DIRECT	GO:0009295~nucleoid	2	0.283688	0.071228	TOP2A, TOP2B	662	2	18224	27.5287	1	0.892046	0.866608
UP_SEQ_FEATURE	compositionally biased region:Ala-rich	11	1.56028	0.0714712	CHPF, TRIM28, DEAF1, NUP62, IER5L, UBR3, ZFP91, ZNF787, LCORL, ZNF367, ZBTB7A	699	169	20063	1.86821	1	1	0.99778
INTERPRO	IPR023214:HAD-like domain	7	0.992908	0.0715624	CTDNEP1, NANP, NT5DC1, PITPNM1, ATP13A1, CTDSP1, CTDSPL2	669	81	18559	2.39741	1	1	0.991986
GOTERM_BP_DIRECT	GO:0097191~extrinsic apoptotic signaling pathway	5	0.70922	0.0725523	CASP8, TRADD, KRT8, BAX, CIB1	634	42	16792	3.15307	1	1	0.99391
GOTERM_BP_DIRECT	GO:0031581~hemidesmosome assembly	3	0.425532	0.0729292	CD151, LAMB3, ITGB4	634	12	16792	6.62145	1	1	0.99391
GOTERM_BP_DIRECT	GO:0032727~positive regulation of interferon-alpha production	3	0.425532	0.0729292	TBK1, IRF3, HMGB1	634	12	16792	6.62145	1	1	0.99391
GOTERM_BP_DIRECT	GO:0001833~inner cell mass cell proliferation	3	0.425532	0.0729292	GINS1, CHEK1, NCAPG2	634	12	16792	6.62145	1	1	0.99391
GOTERM_BP_DIRECT	GO:0048024~regulation of mRNA splicing, via spliceosome	3	0.425532	0.0729292	TIA1, SRSF10, SRPK1	634	12	16792	6.62145	1	1	0.99391
GOTERM_BP_DIRECT	GO:0010939~regulation of necrotic cell death	3	0.425532	0.0729292	CASP8, TRADD, UBC	634	12	16792	6.62145	1	1	0.99391
GOTERM_BP_DIRECT	GO:0032434~regulation of proteasomal ubiquitin-dependent protein catabolic process	3	0.425532	0.0729292	UFL1, GLMN, RAD23A	634	12	16792	6.62145	1	1	0.99391
GOTERM_BP_DIRECT	GO:0030488~tRNA methylation	4	0.567376	0.0729484	TRMT13, NSUN6, TRMT11, TRDMT1	634	26	16792	4.07474	1	1	0.99391
GOTERM_BP_DIRECT	GO:0000732~strand displacement	4	0.567376	0.0729484	RAD51AP1, BRIP1, RMI1, BRCA1	634	26	16792	4.07474	1	1	0.99391
UP_SEQ_FEATURE	binding site:S-adenosyl-L-methionine; via amide nitrogen	3	0.425532	0.0731637	DIMT1, CMTR2, TRMT61B	699	13	20063	6.62364	1	1	0.99778
UP_SEQ_FEATURE	repeat:HAT 2	3	0.425532	0.0731637	PRPF39, CSTF3, TTC27	699	13	20063	6.62364	1	1	0.99778
UP_SEQ_FEATURE	repeat:HAT 1	3	0.425532	0.0731637	PRPF39, CSTF3, TTC27	699	13	20063	6.62364	1	1	0.99778
UP_SEQ_FEATURE	repeat:HAT 3	3	0.425532	0.0731637	PRPF39, CSTF3, TTC27	699	13	20063	6.62364	1	1	0.99778
KEGG_PATHWAY	hsa05230:Central carbon metabolism in cancer	6	0.851064	0.0737161	NRAS, AKT2, ERBB2, SIRT6, GLS, HK1	243	64	6879	2.65394	1	0.915853	0.911594
GOTERM_BP_DIRECT	GO:0000430~regulation of transcription from RNA polymerase II promoter by glucose	2	0.283688	0.0739742	USF2, USF1	634	2	16792	26.4858	1	1	0.99391
GOTERM_BP_DIRECT	GO:0016482~cytosolic transport	2	0.283688	0.0739742	ACTR2, SRSF10	634	2	16792	26.4858	1	1	0.99391
GOTERM_BP_DIRECT	GO:0030834~regulation of actin filament depolymerization	2	0.283688	0.0739742	WDR1, SH3BGRL3	634	2	16792	26.4858	1	1	0.99391
GOTERM_MF_DIRECT	GO:0043422~protein kinase B binding	3	0.425532	0.0742676	PINK1, SRSF1, RARA	644	12	16881	6.55318	1	1	0.989957
GOTERM_MF_DIRECT	GO:0050321~tau-protein kinase activity	3	0.425532	0.0742676	GSK3A, CSNK1D, MARK4	644	12	16881	6.55318	1	1	0.989957
GOTERM_MF_DIRECT	GO:0043178~alcohol binding	2	0.283688	0.0747316	DPM1, CDIPT	644	2	16881	26.2127	1	1	0.989957
GOTERM_BP_DIRECT	GO:0007249~I-kappaB kinase/NF-kappaB signaling	6	0.851064	0.0751801	TBK1, TRADD, UBC, BCL3, MAP3K7, TNFRSF1A	634	60	16792	2.64858	1	1	0.99391
SMART	SM00433:TOP2c	2	0.283688	0.0758666	TOP2A, TOP2B	390	2	10057	25.7872	1	1	0.988679
SMART	SM00434:TOP4c	2	0.283688	0.0758666	TOP2A, TOP2B	390	2	10057	25.7872	1	1	0.988679
GOTERM_BP_DIRECT	GO:0043525~positive regulation of neuron apoptotic process	5	0.70922	0.0777241	CDC34, BAX, MAP3K11, UBE2M, BBC3	634	43	16792	3.07974	1	1	0.99391
UP_KEYWORDS	Autophagy	9	1.2766	0.0780736	VPS18, PINK1, PHF23, ATG9A, PLEKHM1, HMGB1, TBC1D17, WDR24, TECPR1	705	130	20581	2.02105	1	0.396026	0.348503
UP_SEQ_FEATURE	domain:Bromo	4	0.567376	0.0785098	TRIM28, TRIM24, TRIM33, ATAD2B	699	29	20063	3.95896	1	1	0.99778
GOTERM_CC_DIRECT	GO:0042405~nuclear inclusion body	3	0.425532	0.0786702	STUB1, NUP153, RAD18	662	13	18224	6.35278	1	0.910166	0.884211
GOTERM_CC_DIRECT	GO:0044613~nuclear pore central transport channel	3	0.425532	0.0786702	NUP62, NUP153, NUP54	662	13	18224	6.35278	1	0.910166	0.884211
GOTERM_CC_DIRECT	GO:0000794~condensed nuclear chromosome	4	0.567376	0.0795963	CHEK1, BRCA1, ADD3, LRPPRC	662	28	18224	3.93267	1	0.910166	0.884211
GOTERM_CC_DIRECT	GO:0019013~viral nucleocapsid	4	0.567376	0.0795963	SYNCRIP, SNRPB2, HNRNPR, LARP1B	662	28	18224	3.93267	1	0.910166	0.884211
BIOCARTA	h_soddPathway:SODD/TNFR1 Signaling Pathway	3	0.425532	0.0797247	CASP8, TRADD, TNFRSF1A	79	10	1625	6.17089	0.999998	1	1
GOTERM_BP_DIRECT	GO:0031297~replication fork processing	4	0.567376	0.0798648	MMS22L, FANCM, THOC1, PRIMPOL	634	27	16792	3.92382	1	1	0.99391
GOTERM_BP_DIRECT	GO:0006400~tRNA modification	4	0.567376	0.0798648	TRUB1, TYW5, TRDMT1, ADAT2	634	27	16792	3.92382	1	1	0.99391
UP_KEYWORDS	DNA condensation	3	0.425532	0.081043	NCAPG2, SMC4, SMC2	705	14	20581	6.25562	1	0.405215	0.356589
GOTERM_MF_DIRECT	GO:0003743~translation initiation factor activity	6	0.851064	0.082262	AGO2, EIF3J, EIF3G, MTIF2, DENR, EIF2S1	644	61	16881	2.5783	1	1	0.989957
KEGG_PATHWAY	hsa04668:TNF signaling pathway	8	1.13475	0.0822971	CREB1, CASP8, AKT2, TRADD, BCL3, MAP3K7, JUNB, TNFRSF1A	243	107	6879	2.11653	1	0.915853	0.911594
UP_SEQ_FEATURE	lipid moiety-binding region:S-geranylgeranyl cysteine	8	1.13475	0.0827693	RAB40C, RAB25, RRAS, RAB35, RHOG, DNAJC25, RAB6A, RAB11B	699	108	20063	2.12611	1	1	0.99778
GOTERM_BP_DIRECT	GO:0061025~membrane fusion	5	0.70922	0.0830749	NAPA, BLOC1S6, STX5, BET1L, DNM2	634	44	16792	3.00975	1	1	0.99391
GOTERM_BP_DIRECT	GO:0010501~RNA secondary structure unwinding	5	0.70922	0.0830749	DDX18, DDX46, DHX36, AGO2, DDX10	634	44	16792	3.00975	1	1	0.99391
UP_KEYWORDS	Tumor suppressor	11	1.56028	0.0832072	UFL1, PBRM1, RBL1, TMEM127, DAPK3, TRIM24, BAX, PAF1, BRCA1, NBL1, PMS1	705	177	20581	1.81425	1	0.410176	0.360955
GOTERM_BP_DIRECT	GO:0097296~activation of cysteine-type endopeptidase activity involved in apoptotic signaling pathway	3	0.425532	0.0840996	CASP8, TRADD, BAX	634	13	16792	6.11211	1	1	0.99391
GOTERM_BP_DIRECT	GO:0001967~suckling behavior	3	0.425532	0.0840996	UBR3, PEX13, GLS	634	13	16792	6.11211	1	1	0.99391
GOTERM_BP_DIRECT	GO:0006312~mitotic recombination	3	0.425532	0.0840996	TOP2A, TOP2B, ERCC1	634	13	16792	6.11211	1	1	0.99391
GOTERM_BP_DIRECT	GO:0045116~protein neddylation	3	0.425532	0.0840996	DCUN1D4, UBA3, UBE2M	634	13	16792	6.11211	1	1	0.99391
KEGG_PATHWAY	hsa04932:Non-alcoholic fatty liver disease (NAFLD)	10	1.41844	0.0843384	GSK3A, NDUFB7, CASP8, AKT2, BAX, CYCS, SDHD, EIF2S1, MAP3K11, TNFRSF1A	243	151	6879	1.87474	1	0.915853	0.911594
UP_SEQ_FEATURE	repeat:HEAT 6	4	0.567376	0.0850768	BTAF1, XPO1, PPP2R1A, TNPO1	699	30	20063	3.82699	1	1	0.99778
KEGG_PATHWAY	hsa03008:Ribosome biogenesis in eukaryotes	7	0.992908	0.0851957	UTP15, NOP58, WDR36, XPO1, WDR3, FCF1, MPHOSPH10	243	87	6879	2.27771	1	0.915853	0.911594
UP_KEYWORDS	Allosteric enzyme	5	0.70922	0.0859988	GYS1, RRM1, SPAST, PPAT, HK1	705	49	20581	2.97887	1	0.41805	0.367884
GOTERM_CC_DIRECT	GO:0070062~extracellular exosome	116	16.4539	0.0867289	CRTC2, RNH1, OGFOD3, CBLC, CIB1, METRNL, ACTB, SMC2, PSMD8, EFR3A, RPS16, CAPNS1, PPP2R1A, ARHGDIA, ECH1, KRT8, HPCAL1, ANXA11, ACTN4, MTAP, RAB35, SRSF2, S100A6, UBE2V2, PHIP, PFN1, PPIC, STXBP3, GSTCD, ABHD8, LTBP4, CORO1B, PLD3, ZMPSTE24, SLC9A3R2, SPAST, SYNGR2, RRAS, ZNHIT6, DHX36, UBC, RAB6A, AP1M1, NAA50, VASP, JUP, ST13, EEF2, PAICS, EIF2S1, CCT6A, GGCT, GNPTG, GIPC1, STK26, GNB2, ECHDC1,…	662	2811	18224	1.13601	1	0.970625	0.942946
BBID	40.Deg_of_Chrom_DNA_TNF-ind_apoptosis	3	0.425532	0.0867771	CASP8, TRADD, TNFRSF1A	23	9	388	5.62319	0.961914	1	1
GOTERM_BP_DIRECT	GO:0043388~positive regulation of DNA binding	4	0.567376	0.0870537	TRIM28, PLAUR, CALM3, HMGB1	634	28	16792	3.78369	1	1	0.99391
GOTERM_BP_DIRECT	GO:0090200~positive regulation of release of cytochrome c from mitochondria	4	0.567376	0.0870537	PINK1, PLAUR, BAX, BBC3	634	28	16792	3.78369	1	1	0.99391
GOTERM_BP_DIRECT	GO:0032007~negative regulation of TOR signaling	4	0.567376	0.0870537	GSK3A, TMEM127, AKT1S1, FNIP1	634	28	16792	3.78369	1	1	0.99391
GOTERM_BP_DIRECT	GO:0006378~mRNA polyadenylation	4	0.567376	0.0870537	CSTF3, PAPOLA, SYMPK, PAF1	634	28	16792	3.78369	1	1	0.99391
GOTERM_BP_DIRECT	GO:0035666~TRIF-dependent toll-like receptor signaling pathway	4	0.567376	0.0870537	TBK1, CASP8, IRF3, UBC	634	28	16792	3.78369	1	1	0.99391
GOTERM_BP_DIRECT	GO:0050690~regulation of defense response to virus by virus	4	0.567376	0.0870537	AP2S1, AP2A1, AP1M2, AP1M1	634	28	16792	3.78369	1	1	0.99391
GOTERM_MF_DIRECT	GO:0003714~transcription corepressor activity	13	1.84397	0.0881806	UBP1, SIRT6, CCAR1, NPAT, TRIM28, PPP1R13L, TBL1XR1, RARA, SRSF2, ERF, MAP3K10, E4F1, JUNB	644	203	16881	1.67865	1	1	0.989957
GOTERM_MF_DIRECT	GO:0003690~double-stranded DNA binding	7	0.992908	0.0882879	RAD51AP1, CREB1, MTERF3, RFC1, PRKDC, HMGB1, USF1	644	81	16881	2.2653	1	1	0.989957
GOTERM_MF_DIRECT	GO:0017048~Rho GTPase binding	4	0.567376	0.0891694	INF2, DAPK3, PFN1, ECT2	644	28	16881	3.74468	1	1	0.989957
GOTERM_CC_DIRECT	GO:0032154~cleavage furrow	5	0.70922	0.0900132	PITPNM1, PKN2, MASTL, ECT2, CEP55	662	47	18224	2.92859	1	0.986394	0.958265
KEGG_PATHWAY	hsa05152:Tuberculosis	11	1.56028	0.0938348	EEA1, CREB1, CASP8, AKT2, TRADD, BAX, CYCS, RFXANK, CALM3, CTSD, TNFRSF1A	243	177	6879	1.75929	1	0.960689	0.956221
GOTERM_BP_DIRECT	GO:0043488~regulation of mRNA stability	8	1.13475	0.0941713	PSMD8, XPO1, DIS3, PSMD5, UBC, RC3H1, TNPO1, DCP1A	634	103	16792	2.05715	1	1	0.99391
BIOCARTA	h_nfkbPathway:NF-kB Signaling Pathway	4	0.567376	0.0944884	MAP3K1, TRADD, MAP3K7, TNFRSF1A	79	23	1625	3.57733	1	1	1
BIOCARTA	h_DNAfragmentPathway:Apoptotic DNA fragmentation and tissue homeostasis	3	0.425532	0.0944892	TOP2A, TOP2B, HMGB1	79	11	1625	5.6099	1	1	1
GOTERM_BP_DIRECT	GO:0000281~mitotic cytokinesis	4	0.567376	0.0945047	ANLN, SPAST, MITD1, CEP55	634	29	16792	3.65321	1	1	0.99391
GOTERM_BP_DIRECT	GO:2001241~positive regulation of extrinsic apoptotic signaling pathway in absence of ligand	3	0.425532	0.0957458	PPP2R1A, DAPK3, BAX	634	14	16792	5.67553	1	1	0.99391
UP_KEYWORDS	Golgi apparatus	36	5.10638	0.0962398	CANT1, CHPF, CIB1, PIK3C2A, VCPIP1, NRAS, LMAN2, STX5, TMED1, RABAC1, RAB6A, CDIPT, AP1M2, AP1M1, RHBDF1, SLC30A6, DBNL, YIPF3, ATG9A, MINK1, B3GALT4, AP3D1, AP1AR, ABCA7, CSNK1D, SLC39A13, BET1L, TNFRSF1A, PLEKHA8, MOB4, GNPTG, PITPNM1, STK26, TRIP10, PRKD2, COPE	705	812	20581	1.29427	1	0.461424	0.406053
GOTERM_MF_DIRECT	GO:0003887~DNA-directed DNA polymerase activity	4	0.567376	0.0967753	POLQ, POLD4, REV3L, PRIMPOL	644	29	16881	3.61555	1	1	0.989957
GOTERM_MF_DIRECT	GO:0008026~ATP-dependent helicase activity	4	0.567376	0.0967753	BRIP1, ERCC6L2, DHX36, TTF2	644	29	16881	3.61555	1	1	0.989957
GOTERM_BP_DIRECT	GO:0051726~regulation of cell cycle	9	1.2766	0.0968097	LIN54, WEE1, RBL1, CCNE2, UBA3, E2F5, MASTL, GAS2L1, JUNB	634	124	16792	1.92236	1	1	0.99391
INTERPRO	IPR013083:Zinc finger, RING/FYVE/PHD-type	23	3.26241	0.0971552	SHPRH, MAP3K1, MGRN1, PHF1, PHF23, SIAH1, CBLC, UBR3, RC3H1, BRCA1, RC3H2, RNFT1, PHF20L1, TRIM8, EEA1, TRAF7, TRIM28, MTF2, TRIM24, STUB1, TRIM33, RAD18, TRIM11	669	453	18559	1.4085	1	1	0.991986
OMIM_DISEASE	226650~Epidermolysis bullosa, junctional, non-Herlitz type	2	0.283688	0.0990767	LAMB3, ITGB4	123	4	4740	19.2683	1	1	1
UP_KEYWORDS	Mucolipidosis	2	0.283688	0.0991534	GNPTG, MCOLN1	705	3	20581	19.4619	1	0.468969	0.412692
INTERPRO	IPR003649:B-box, C-terminal	3	0.425532	0.0997322	TRIM28, TRIM24, TRIM33	669	15	18559	5.54828	1	1	0.991986
